# Supplementary material for: Psychometric properties of the Malay version of the self-efficacy for exercise scale
Source: PLoS One. 2019 May 3;14(5):e0215698. doi: 10.1371/journal.pone.0215698 (PMC6499426; doi:10.1371/journal.pone.0215698)
Supplement: S1 Data — (DAT) [file pone.0215698.s002.dat]

Gender	Age	Ethnic	Sport_frequency	Sport_duration	S_EF1	S_EF2	S_EF3	S_EF4	S_EF5	S_EF6	S_EF7	S_EF8	S_EF9	S_EF10	S_EF11	S_EF12	S_EF13	S_EF14	S_EF15	S_EF16	S_EF17	S_EF18
1	20	2	2	120	2	3	4	3	4	4	4	2	2	5	3	3	3	3	4	4	5	4
2	20	1	3	60	3	2	3	3	3	3	3	4	3	3	3	4	4	4	4	3	4	3
2	20	2	2	60	2	2	3	2	3	4	3	3	4	3	2	4	3	3	3	4	2	4
2	22	1	3	60	4	3	4	3	5	4	4	2	3	3	3	4	3	3	3	2	4	3
1	20	2	2	60	3	3	3	4	4	4	3	4	4	2	4	3	4	5	2	4	4	3
2	21	3	2	120	2	4	4	5	4	3	5	3	3	5	4	4	3	5	4	2	2	5
2	22	1	3	120	4	3	3	5	3	2	3	4	3	4	5	3	2	3	4	4	3	4
2	20	2	2	120	3	2	3	4	4	3	4	4	4	3	4	4	3	2	3	3	4	4
2	20	3	3	60	3	3	4	3	3	3	3	2	3	4	5	4	3	4	3	4	2	3
1	21	2	4	120	3	2	3	4	3	4	3	5	4	2	3	3	3	3	3	2	2	3
2	21	1	2	60	4	3	3	5	2	4	4	4	2	4	5	2	2	2	4	4	3	2
2	23	1	3	60	2	4	2	4	4	3	3	4	3	2	4	3	3	3	2	3	4	3
2	19	1	1	60	3	5	2	1	4	4	4	2	2	4	3	3	3	3	2	3	2	2
2	21	2	6	90	4	5	5	4	5	5	5	5	3	4	3	3	5	4	4	5	3	4
1	19	1	7	120	2	4	3	3	3	4	4	3	3	4	3	3	3	3	3	3	3	3
1	19	1	4	40	3	4	3	2	3	3	3	2	3	3	3	2	2	3	2	3	3	3
2	20	1	3	120	3	5	2	3	4	5	4	4	3	3	4	4	4	3	4	3	4	3
2	19	1			3	4	5	5	3	2	2	2	3	4	5	2	5	3	5	3	5	4
2	19	1	2	45	3	4	3	4	4	3	3	3	3	3	4	4	4	3	3	3	3	4
2	26	3	1	30	4	5	4	2	1	1	1	1	3	2	1	1	1	1	2	3	2	1
2	19	1			3	3	5	4	3	3	3	3	3	4	4	4	4	4	4	4	4	3
2	20	1	6	90	1	1	4	3	3	2	2	2	2	1	1	1	3	3	2	4	4	4
2	19	1	1	30	4	3	4	4	4	4	4	4	4	3	3	3	3	3	3	3	3	3
1	19	3	3	23	4	4	4	4	4	4	3	4	4	4	4	4	4	3	4	4	4	4
2	22	1	2	60	3	4	1	2	3	5	2	3	3	4	4	3	3	3	2	2	2	2
2	22	1	1	20	3	1	5	1	1	1	1	1	1	1	2	1	5	1	1	5	3	1
2	21	1	1	30	4	4	4	3	4	4	4	4	4	4	4	4	4	4	4	4	4	4
2	21	1	3	90	5	4	5	4	2	3	3	4	4	5	3	3	4	2	2	3	3	2
2	21	1	3	20	3	3	4	2	3	1	1	1	1	4	3	3	3	1	1	3	3	1
2	21	1	3	100	3	2	1	1	2	2	2	3	3	3	3	2	3	2	2	2	2	1
2	21	1	3	60	2	4	2	3	4	4	4	3	3	4	4	1	3	4	3	1	1	4
2	22	1	1	30	2	2	2	3	3	3	3	4	4	4	2	2	2	2	1	1	2	3
2	21	1	1	30	1	1	1	1	3	3	3	1	4	4	3	1	3	4	3	3	3	3
2	21	1	4	120	1	1	1	2	2	1	1	2	2	2	2	2	2	2	2	2	1	1
2	21	1	2	30	4	4	4	4	4	4	4	4	4	3	4	3	3	3	3	3	4	4
2	21	1	5	60	2	2	1	2	2	3	3	2	1	5	1	4	2	4	3	5	1	5
1	20	2	7	60	2	4	2	3	4	5	4	3	2	2	2	2	2	2	2	2	2	2
1	21	2	3	90	3	2	4	2	5	4	5	3	3	5	3	2	2	4	4	4	5	3
2	20	2	3	60	2	3	1	5	4	4	4	5	4	5	5	3	4	4	3	5	4	3
1	21	2	1	120	2	4	2	4	3	4	3	4	4	4	4	3	3	3	4	4	3	2
2	21	2	2	30	3	2	1	1	1	2	3	3	3	2	3	3	3	3	3	2	3	3
2	21	2	7	60	3	2	1	2	2	2	2	2	2	2	1	2	2	2	1	2	2	2
2	21	2	3	30	3	3	1	2	1	2	1	3	2	3	3	1	3	3	3	3	3	3
2	19	1	3	180	3	5	1	1	5	5	5	1	1	5	5	1	5	5	5	5	5	5
2	19	4	2	180	1	2	1	1	3	3	3	1	1	1	1	1	1	1	1	1	1	1
1	21	2	3	60	3	4	3	2	4	4	3	2	1	5	3	2	5	5	4	4	3	3
2	19	1	4	90	1	2	1	2	1	2	2	2	3	1	1	1	1	2	2	1	1	2
1	21	2	1	30	3	5	4	3	4	4	4	3	3	3	3	3	3	3	3	3	3	3
2	20	2	2	120	2	2	3	3	2	4	4	3	4	3	1	1	2	2	5	2	2	2
2	20	2	7	30	1	2	1	1	2	3	4	5	5	4	5	4	3	3	2	4	3	5
1	21	2	3	60	2	3	3	2	3	3	5	4	3	3	4	3	2	3	4	3	4	4
2	19	2	2	120	2	4	2	3	4	3	3	2	4	5	3	3	4	5	5	4	4	3
1	20	2	2	120	3	2	3	3	3	4	4	3	3	2	3	3	4	4	4	3	3	3
1	23	2	7	45	3	4	4	3	2	4	4	5	5	4	4	3	4	4	5	5	4	4
2	20	3	1	120	2	2	3	2	4	3	1	1	3	2	3	3	2	4	4	5	3	4
2	22	2	7	90	3	4	3	3	4	5	5	4	5	4	4	3	4	5	4	5	4	3
2	22	3	3	120	4	4	4	5	3	4	3	3	4	4	5	4	4	5	4	5	4	4
2	20	2	4	30	2	1	1	1	2	3	3	4	2	4	3	2	4	4	3	4	2	1
2	20	2	1	60	3	4	2	2	3	3	4	2	3	3	3	3	4	3	3	4	3	3
1	19	2	2	60	3	5	5	4	3	4	3	3	3	4	4	5	3	4	4	3	4	5
2	21	2	2	15	3	5	3	4	4	5	5	5	3	5	4	3	4	4	4	3	4	3
2	20	2	2	30	4	4	4	4	3	3	3	3	4	4	4	3	4	4	3	5	5	5
2	18	2	4	50	3	4	4	3	2	2	2	1	2	2	3	4	4	5	5	4	3	2
2	19	2	4	30	3	4	1	5	4	2	4	3	2	1	3	4	5	3	2	4	1	4
2	20	2	2	90	3	4	4	3	4	4	3	3	5	5	4	3	3	5	4	3	4	4
2	23	2	3	100	3	2	1	1	3	4	4	5	4	3	2	2	1	2	3	3	4	2
2	20	2	1	120	3	3	2	4	5	3	4	4	3	4	5	3	2	3	5	4	4	5
2	19	4	2	90	3	3	3	4	3	3	3	3	3	3	3	3	3	3	3	3	3	3
2	19	3	2	60	3	3	3	3	3	4	3	3	2	3	3	3	3	3	2	3	3	3
2	20	2	2	90	3	2	4	3	3	1	3	2	4	2	3	2	2	1	2	3	3	2
2	20	2	2	60	2	2	2	2	2	2	2	3	1	3	3	3	3	3	3	4	3	3
2	20	2			4	3	4	4	3	2	2	3	4	4	5	5	4	2	3	4	4	3
2	22	2			4	3	4	4	3	3	3	4	4	3	4	3	3	4	3	3	3	3
2	23	1	1	30	4	5	1	3	3	3	3	3	5	2	2	2	1	3	4	1	2	1
2	19	1	2	30	2	3	2	2	3	2	3	2	2	3	2	2	2	3	2	3	2	3
2	24	1			3	3	3	3	3	3	3	3	3	3	3	3	3	3	3	3	3	3
2	18	2			3	3	2	2	3	3	2	1	3	2	2	2	2	2	1	3	2	2
1	20	2	12	30	1	2	1	1	1	3	1	1	3	5	3	2	1	2	5	5	3	1
1	24	2	1	60	3	3	4	2	3	4	2	2	2	2	3	3	1	2	3	2	3	4
2	19	2	2	60	3	3	2	2	3	4	4	2	3	5	3	2	4	3	3	4	4	2
1	20	3	2	60	4	5	1	2	4	4	4	4	5	3	3	3	4	5	4	2	1	4
2	20	3	3	15	4	3	4	4	4	4	4	4	4	4	4	3	4	4	4	4	4	4
1	20	1	1	60	2	3	3	4	3	3	4	3	4	3	4	3	3	3	4	4	4	4
1	20	1	4	260	3	3	3	3	3	3	3	3	3	4	3	3	4	3	3	4	3	3
1	20	1	3	20	1	1	1	1	1	1	1	1	1	1	1	1	1	1	1	1	1	1
1	21	1	4	60	3	3	4	2	2	3	3	2	3	2	2	2	3	3	2	4	4	3
1	20	1	1	120	4	3	5	3	3	5	2	2	5	3	4	4	5	5	5	5	5	5
2	19	3	2	30	3	4	4	4	4	4	4	4	4	4	4	4	4	4	4	4	4	4
2	20	3	1	120	5	5	5	5	4	4	3	4	1	1	1	3	4	3	3	1	4	1
2	21	2	2	15	3	5	3	4	5	5	5	4	4	3	4	5	5	4	3	3	3	4
2	22	1	2	105	4	4	5	4	4	4	4	4	4	3	4	4	4	4	2	3	4	5
1	21	3	3	120	4	3	3	4	3	4	3	3	4	4	4	3	4	3	4	4	3	3
2	20	2	7	120	1	2	1	1	1	3	3	1	1	3	1	1	1	3	3	1	1	1
1	22	3	3	120	4	3	4	4	3	3	4	2	3	1	2	3	1	1	2	3	2	2
2	20	3	2	30	3	3	3	4	4	4	4	4	4	2	4	3	3	2	2	4	4	4
2	21	3	5	60	1	4	3	4	4	5	5	4	3	4	3	2	2	3	2	3	3	3
2	21	2	1	30	3	3	2	2	3	3	3	3	4	4	2	2	1	2	1	1	2	2
1	19	1	4	60	5	4	5	4	5	5	5	5	4	5	4	5	5	5	4	4	5	5
2	21	2	7	30	1	2	1	1	1	2	2	3	2	4	2	1	1	3	2	2	1	2
2	20	2	1	30	3	2	1	1	2	3	3	2	2	4	2	3	3	3	3	3	3	3
2	22	1	1	60	4	3	2	4	4	3	3	3	2	3	3	4	3	2	4	3	4	4
2	21	3	2	15	2	2	2	2	3	4	2	3	2	3	2	2	3	2	4	2	3	3
2	22	3	3	15	4	4	4	4	4	4	4	4	4	4	4	4	4	4	4	4	4	4
2	25	2	4	30	5	5	5	5	5	5	5	5	5	5	5	5	5	5	5	5	5	5
2	23	2	3	30	1	3	1	2	2	3	3	2	1	4	2	1	1	4	3	4	4	1
1	22	2	3	45	2	3	2	2	2	4	4	2	2	3	2	2	2	3	2	3	3	2
2	21	2	2	60	2	2	2	3	3	4	4	3	1	3	1	1	1	5	3	4	4	3
2	20	2	2	45	1	3	1	2	2	3	3	2	1	4	2	2	2	4	3	5	5	3
2	19	2	3	60	1	3	1	2	2	4	4	2	1	4	1	1	1	4	2	4	4	1
1	20	2	2	45	3	3	2	2	2	4	4	2	2	3	2	2	1	5	3	5	5	2
1	19	2	2	60	2	5	2	3	3	5	5	3	2	4	1	2	1	4	3	4	4	3
2	19	2	2	60	1	2	1	1	2	3	3	1	1	2	1	1	2	2	2	2	3	1
1	21	1	3	45	1	4	1	1	1	4	4	2	1	3	2	2	1	4	3	5	5	2
1	20	1	1	50	1	2	1	2	2	3	3	2	1	3	2	2	2	4	3	4	4	2
2	19	1	1	60	2	5	1	2	2	5	5	2	1	3	2	2	2	4	3	4	4	2
2	22	1	3	60	2	3	2	3	3	2	3	3	3	3	3	3	3	3	3	4	3	2
2	20	2	2	60	3	2	1	3	4	5	5	4	3	4	2	2	1	5	2	4	3	2
2	21	2	6	20	2	3	1	1	1	2	1	1	2	3	1	2	1	4	3	3	3	1
1	21	2	3	30	2	2	1	1	3	2	2	1	1	4	2	1	1	3	4	1	1	1
2	20	2	7	13	1	1	1	2	2	1	1	2	1	2	1	1	1	3	3	3	3	1
2	21	4	4	120	4	4	3	3	4	4	4	3	3	4	3	3	4	4	4	3	3	4
2	21	2	2	30	3	4	2	3	2	4	4	3	4	2	3	3	4	3	2	4	3	2
2	21	1	3	30	2	3	1	2	4	3	3	2	3	4	3	2	2	3	4	2	2	2
2	21	1	2	60	2	4	1	3	5	5	2	3	2	1	1	3	2	5	5	1	3	5
2	20	1	5	30	3	4	3	1	4	4	4	3	1	5	1	3	1	5	5	3	1	5
2	20	1	2	60	3	3	1	2	3	4	4	3	3	3	1	1	1	3	4	1	1	1
2	22	2	1	20	4	3	5	4	3	3	2	2	3	4	5	4	4	3	2	4	5	2
2	20	4	3	60	4	4	5	5	5	5	4	4	4	5	5	5	5	4	3	5	5	5
1	20	1	5	60	2	2	3	3	4	3	4	3	4	4	4	3	2	2	1	3	1	3
2	20	1	3	20	3	2	3	3	3	4	3	3	2	2	3	3	3	3	4	2	3	3
1	22	1	2	20	3	2	2	3	4	3	2	3	3	3	2	2	3	3	3	3	3	2
1	21	1	7	60	1	1	3	2	2	2	2	2	2	2	2	2	2	2	2	3	3	3
2	20	1	3	15	3	3	5	3	4	3	4	3	3	3	2	2	3	3	3	3	3	4
2	20	1	1	120	2	3	2	2	2	2	2	2	2	2	2	2	2	2	2	2	2	2
2	20	1	3	45	3	3	1	3	3	2	2	3	2	2	3	2	2	2	3	2	3	3
2	20	1	1	30	2	4	2	3	4	4	4	3	3	5	5	3	1	3	1	1	2	5
1	20	1	4	90	4	3	4	4	4	3	4	4	4	3	4	4	4	3	4	4	3	4
2	20	1	4	70	2	2	2	3	3	3	3	3	3	2	2	2	2	2	2	2	2	2
1	20	1	5	30	1	1	1	2	3	5	5	2	2	3	1	1	1	3	5	1	2	1
2	20	2	3	60	3	2	2	3	2	3	3	3	3	3	3	3	3	3	3	3	3	3
2	20	2	2	50	4	4	3	3	3	2	2	3	3	3	3	2	3	3	2	2	2	3
2	20	1	3	120	3	4	1	3	4	4	3	3	1	2	1	1	1	3	3	3	3	1
2	19	2	3	30	4	3	4	4	5	4	3	3	4	4	5	5	4	4	3	4	4	4
2	20	2	2	30	3	3	4	3	4	3	3	2	3	3	4	3	3	3	3	3	3	3
2	20	2	1	20	3	3	3	4	4	3	3	3	4	4	4	5	5	4	5	4	5	5
1	20	2	14	10	4	4	4	3	4	3	3	3	4	4	4	3	3	2	3	4	5	5
2	20	2	3	30	5	5	5	5	5	5	5	5	5	5	5	5	5	5	4	4	5	5
1	20	2	2	180	3	3	3	4	4	3	2	2	3	3	4	3	3	4	5	5	5	5
1	20	2	2	30	3	3	3	3	4	4	4	3	3	4	2	3	3	4	4	2	2	2
1	20	2	1	15	4	4	5	5	5	4	4	3	4	4	4	4	4	4	4	5	5	5
2	20	2	1	60	3	5	1	1	5	5	5	2	1	3	2	2	2	5	5	3	2	4
2	20	2	2	30	3	4	3	4	3	2	3	4	3	4	2	1	3	2	3	4	5	2
1	20	2	4	45	5	5	3	4	5	5	5	4	3	5	5	4	2	4	5	5	5	3
2	19	3	2	20	3	3	4	3	3	3	3	3	3	2	3	2	3	2	3	3	2	3
2	20	2	3	30	3	4	2	3	4	5	5	4	3	4	2	1	3	4	2	3	2	2
2	20	3	4	60	3	4	1	2	2	4	3	2	4	5	2	2	1	5	4	3	2	1
2	20	2	7	60	4	4	4	4	4	3	3	5	4	5	4	4	3	4	3	4	4	3
1	18	2	5	120	5	3	2	4	3	3	3	4	5	3	2	3	3	4	4	3	2	3
2	19	3	2	60	3	3	2	3	3	3	3	2	3	3	2	3	3	3	4	4	3	3
2	22	2	2	30	1	1	1	1	1	1	1	2	1	4	2	1	4	3	2	4	3	1
2	20	3	7	120	2	2	1	1	1	3	2	1	1	4	3	2	1	3	2	2	1	1
2	20	2	7	45	4	5	1	2	3	5	5	4	2	5	2	1	2	5	5	5	2	5
2	20	2	2	100	4	4	1	3	3	1	1	1	1	1	1	3	2	1	1	1	1	1
2	20	1	2	45	5	1	3	1	1	5	2	1	1	1	2	2	2	3	3	1	5	1
2	19	1	2	40	4	4	4	4	3	3	3	4	4	3	4	3	4	3	3	3	4	4
2	19	3	2	40	4	4	4	4	3	3	3	4	3	2	4	4	3	4	3	4	3	4
2	19	1			4	3	3	3	3	4	4	4	4	4	4	4	4	4	4	4	3	3
2	21	1	2	60	4	4	3	3	3	3	3	2	3	1	1	1	1	1	1	1	1	1
2	22	1			1	1	1	1	1	1	1	1	1	1	1	1	1	1	1	1	1	1
2	20	1	2	105	4	4	5	4	4	4	4	4	4	3	4	4	4	4	2	3	4	5
2	20	1	2	105	5	2	4	2	2	2	2	2	4	2	4	4	4	3	1	4	4	2
2	19	1	2	90	2	4	2	2	3	4	4	2	2	4	2	2	3	3	3	2	2	3
2	19	1	2	90	2	2	1	2	3	4	3	3	2	4	2	3	3	3	4	2	2	3
2	20	1	2	20	2	2	3	4	3	2	1	4	1	4	3	2	3	3	3	4	3	2
2	20	1	2	90	2	3	3	3	3	3	3	3	2	3	3	2	2	3	2	2	2	3
2	20	1	2	120	2	2	2	3	1	1	1	1	2	2	1	1	2	2	1	1	2	2
2	21	1	2	75	3	3	3	4	4	3	2	3	3	5	3	4	5	4	5	3	5	2
1	21	1	5	120	4	3	3	4	3	3	3	3	4	4	4	3	3	2	2	2	2	2
2	20	1	1	30	1	3	1	2	3	4	2	3	2	1	1	1	4	4	2	2	1	1
2	20	1	7	30	1	1	1	3	1	1	1	3	2	4	3	3	2	3	3	1	3	2
2	20	1	1	60	3	3	3	2	2	4	4	1	3	5	2	2	4	3	1	1	3	4
2	20	3	2	30	3	3	3	3	3	3	3	3	3	3	3	3	3	2	2	2	3	3
1	21	1	3	60	3	3	3	3	3	3	3	3	3	3	3	3	3	3	3	3	3	3
2	20	3	3	25	3	3	3	3	3	3	3	3	3	2	2	4	2	4	3	2	3	3
2	20	2			3	3	2	3	3	3	3	2	3	3	2	2	3	3	3	3	3	3
2	24	1	2	30	2	2	2	2	2	2	2	2	2	2	2	2	2	2	2	2	2	2
2	20	2	4	120	3	4	2	3	3	4	4	3	3	3	4	5	5	5	4	3	2	1
2	20	2	1	120	3	4	3	2	3	2	3	4	2	2	1	2	3	2	3	3	4	3
2	20	1			1	1	2	2	2	2	2	2	2	2	2	2	2	2	2	2	2	2
1	24	1	5	30	1	1	1	2	3	2	3	1	2	2	3	1	3	2	1	3	2	4
1	22	1	2	30	3	4	3	3	4	4	4	3	3	4	4	3	3	4	2	2	2	4
2	21	3	2	90	2	2	3	2	3	3	3	2	2	2	2	1	1	1	2	3	3	3
1	21	3	5	90	4	4	3	3	4	5	5	5	5	4	4	5	4	4	4	3	3	4
2	21	1	2	60	1	1	1	2	2	2	1	2	3	3	4	3	2	2	2	1	1	1
1	23	2	3	15	3	2	2	1	1	2	1	2	2	2	3	3	2	2	2	2	2	1
2	21	2	3	120	4	3	4	4	3	3	3	4	4	4	3	3	3	3	4	4	4	4
2	20	1	2	90	3	2	2	3	3	3	3	2	2	2	3	3	3	2	2	2	2	3
2	22	2	3	60	4	3	4	4	3	3	3	4	4	4	3	3	3	4	5	5	5	5
2	22	1	5	60	4	4	3	4	3	4	3	4	5	4	3	4	4	4	3	5	4	3
2	19	1	4	60	3	4	4	3	3	4	3	5	4	3	4	4	4	3	3	3	3	3
2	19	1	7	20	2	2	3	4	3	4	3	4	2	4	3	2	4	3	2	4	3	2
2	19	1	2	30	3	2	2	3	2	4	3	2	3	4	3	4	3	3	3	4	3	4
2	19	1	2	60	2	2	2	2	2	2	2	2	3	4	4	3	4	3	4	3	1	4
1	21	1	1	60	3	2	5	4	3	2	2	4	4	2	2	1	2	3	3	2	3	2
2	21	1	5	60	4	4	4	1	1	4	1	1	4	3	5	5	4	4	4	5	4	4
1	22	1	5	60	4	3	4	3	3	5	3	4	5	4	4	4	4	3	3	4	3	4
1	19	1	2	60	4	4	3	4	2	2	2	3	2	3	4	3	2	3	4	3	3	2
2	19	1	2	60	4	3	3	4	4	5	4	3	4	4	3	4	3	3	3	4	5	4
1	19	1	2	120	4	3	4	3	4	4	3	4	3	4	3	4	3	2	2	3	4	3
1	21	1	4	120	3	3	4	4	3	4	5	4	4	5	4	3	5	4	5	4	3	4
2	18	1	1	30	3	3	3	3	3	4	4	4	4	3	3	3	3	4	4	4	4	4
2	18	1	3	30	3	4	4	3	4	4	3	2	3	3	5	2	2	3	4	3	1	3
2	19	1	1	60	4	4	4	4	3	2	3	4	3	4	4	4	4	4	4	4	4	4
2	19	3	2	120	3	3	3	4	4	4	3	2	3	2	4	4	4	4	4	3	3	3
2	19	1	1	180	1	3	1	1	3	3	2	1	1	2	2	2	4	4	2	1	1	1
2	19	1	2	90	2	4	2	2	4	4	3	2	3	3	3	2	3	4	3	2	3	3
2	20	2	2	60	3	3	4	3	3	4	3	4	4	4	4	3	4	3	3	3	4	4
2	19	3	2	90	3	1	1	2	3	2	2	3	2	3	1	1	1	2	3	2	1	3
2	20	1	2	60	3	3	3	3	4	3	3	3	4	4	4	3	4	3	3	3	3	3
2	20	1	3	30	2	2	3	3	3	4	4	4	4	3	3	4	3	3	4	4	3	4
2	22	1	1	35	4	3	5	5	3	3	4	5	3	4	3	4	4	3	2	4	5	2
2	22	1	3	180	2	2	2	2	2	2	2	2	3	2	3	3	3	2	2	2	2	1
2	20	1	3	30	1	3	1	2	2	4	3	3	1	4	1	1	2	4	4	3	1	2
2	18	1	2	90	1	1	1	3	3	4	3	3	2	3	2	2	2	2	2	2	2	3
2	20	1	3	15	1	4	1	4	4	4	4	4	1	1	1	1	1	1	1	1	1	4
2	19	1	2	30	4	4	4	4	5	5	4	3	3	4	3	3	3	3	3	3	3	4
2	19	1	2	30	3	3	4	4	3	3	3	4	4	4	3	3	3	3	4	4	4	4
2	19	1	2	30	3	3	4	4	3	3	3	4	4	4	3	3	3	3	4	4	4	4
2	20	3	3	45	1	1	1	1	1	1	1	1	1	3	4	1	3	1	3	4	4	1
2	19	1	1	20	2	2	2	2	3	4	3	2	2	2	2	3	4	5	4	3	3	2
2	20	1	4	15	2	2	1	1	2	2	2	1	1	2	3	2	2	2	2	2	1	1
2	19	1	2	30	3	3	1	1	2	3	3	1	2	3	3	3	2	2	2	1	3	3
2	20	1	1	30	5	4	4	3	3	4	2	3	4	3	5	5	4	4	3	3	3	3
2	21	1	2	60	2	2	1	2	4	4	4	2	3	4	3	3	2	4	3	2	2	4
2	24	1	2	75	1	1	1	1	2	2	2	1	1	1	1	2	2	2	2	2	2	2
1	22	1	2	60	3	1	2	2	2	2	2	2	2	2	2	3	3	3	3	3	3	3
2	21	1	3	60	2	2	3	1	4	3	1	1	2	4	2	2	3	1	1	4	2	1
2	18	1	3	45	2	2	2	2	2	2	2	2	2	2	2	2	3	3	3	3	2	2
2	24	1			2	2	2	1	1	1	1	2	1	1	3	3	3	2	2	2	2	2
2	23	4			1	1	1	1	1	1	1	1	1	1	1	1	1	1	1	1	1	1
2	22	1	4	45	1	1	1	1	1	1	1	1	1	1	1	1	1	1	1	1	1	1
1	20	1			3	2	2	2	2	2	2	2	2	2	2	2	2	2	2	2	2	2
2	18	1			1	1	1	2	2	3	3	3	2	2	1	1	1	1	1	1	1	1
2	20	1			1	1	1	1	1	3	3	1	1	1	1	1	1	1	1	1	1	1
2	23	1			1	1	1	1	1	1	1	1	1	1	1	1	1	1	1	1	1	1
2	22	2	3	60	2	3	3	3	2	2	1	1	1	1	1	2	2	2	2	2	2	2
2	22	1	2	120	4	4	5	5	4	4	4	4	3	3	3	3	4	4	3	3	4	3
1	20	1	4	60	2	4	4	4	5	4	3	3	3	3	3	2	2	3	4	4	3	4
2	20	3	4	30	3	2	2	1	1	3	3	1	2	4	3	3	3	5	4	5	3	3
2	20	1			1	4	1	2	3	4	1	1	3	4	1	1	1	1	1	1	1	4
2	20	1	5	30	1	3	1	1	3	3	3	1	1	3	1	1	3	3	3	3	1	3
2	20	1	7	60	3	2	2	3	3	3	3	2	3	4	3	3	4	5	5	4	3	3
1	21	1	5	60	3	2	3	3	4	3	3	4	4	4	3	3	4	5	4	3	3	4
2	20	1	1	45	5	4	5	3	1	2	2	1	3	1	5	1	4	4	3	5	5	3
2	20	1	7	120	3	1	1	3	3	1	1	3	3	3	3	1	3	1	1	3	3	3
1	20	1	7	120	4	4	3	3	4	4	4	2	2	5	5	5	5	3	2	5	5	3
2	19	1	2	30	1	1	2	2	3	3	2	3	2	1	1	2	3	2	2	2	1	1
2	19	1	5	90	3	3	1	2	4	3	3	2	3	4	1	2	3	1	2	1	2	2
2	20	1	2	30	3	3	3	4	4	3	4	3	3	2	2	4	4	3	2	4	4	2
2	21	1	4	60	3	3	2	3	3	4	3	3	2	3	3	3	2	3	2	2	3	1
2	21	1	2	60	2	2	2	4	4	2	3	4	3	1	2	1	2	3	1	1	1	1
2	20	1			1	1	1	1	1	1	1	1	1	1	1	1	1	1	1	1	1	1
2	19	1	6	90	3	5	1	1	4	4	4	2	3	2	4	1	1	2	4	1	1	5
2	20	1			3	3	3	3	3	3	3	5	5	3	3	3	3	3	3	3	3	3
2	20	1	3	45	2	3	3	2	3	2	2	2	2	3	2	2	2	1	2	1	1	1
2	20	3	2	120	4	4	4	3	3	3	3	4	4	4	3	3	4	3	4	3	4	3
2	20	3	2	60	3	3	4	2	4	3	3	3	2	3	3	4	2	3	3	2	3	3
2	20	1	3	150	2	4	1	3	4	5	4	2	3	3	3	2	3	3	3	3	2	3
2	19	1	2	180	4	5	3	3	5	5	5	1	3	3	5	3	5	3	4	3	3	5
2	19	1	1	30	1	2	1	1	2	2	2	1	1	1	1	1	1	1	1	1	1	1
2	19	1	3	90	3	3	3	3	3	2	3	2	2	3	3	2	2	3	3	3	3	2
2	20	1	1	30	3	3	3	3	3	2	3	2	2	3	3	2	2	3	3	3	3	2
2	19	1			4	4	4	3	3	4	4	3	3	3	3	4	5	4	4	5	3	3
2	23	1	2	90	1	2	1	2	1	2	2	1	3	3	2	2	3	2	3	1	1	1
2	19	1			1	4	1	1	1	3	1	1	1	1	1	1	1	1	1	1	1	1
2	19	1	2	90	4	3	4	4	3	2	3	3	3	4	4	3	4	3	4	3	3	3
2	20	1	3	120	3	2	4	3	1	3	3	3	3	4	4	4	4	1	3	5	3	1
2	19	1	4	120	3	3	3	3	3	3	3	3	3	3	3	3	3	3	3	3	3	3
2	19	1	4	120	3	3	3	3	3	3	3	3	3	3	3	3	3	3	3	3	3	3
1	20	1	2	120	4	4	3	3	4	4	4	3	1	1	4	3	3	4	3	4	3	4
1	18	1	3	45	1	2	2	2	2	1	3	1	2	1	2	3	2	1	3	2	4	3
2	19	1	4	60	2	3	1	2	4	4	4	2	2	4	2	2	3	3	3	2	2	1
1	23	1	4	60	3	3	3	3	3	3	3	3	2	3	2	2	2	2	3	1	1	1
1	21	1	5	70	3	3	3	3	3	3	3	3	3	3	3	3	2	3	3	2	3	2
1	21	4	4	60	3	3	2	3	3	3	3	3	3	3	2	2	3	3	3	3	3	3
1	19	1	3	60	2	2	2	2	2	2	1	1	1	2	2	2	2	2	2	1	1	2
2	20	1	2	30	1	1	1	1	1	1	1	1	1	1	1	1	1	1	1	1	1	1
2	22	1	3	60	2	3	1	2	4	4	4	2	2	4	2	2	3	3	3	2	2	1
2	23	1	1	30	3	3	4	4	3	4	3	3	4	3	4	3	3	4	4	3	4	3
2	20	4	2	30	2	3	1	2	2	2	3	2	3	2	1	2	1	3	2	1	2	2
2	21	2	3	40	3	3	4	4	4	4	3	3	4	4	5	4	3	3	3	3	3	2
2	23	1	2	30	3	3	1	1	3	4	3	2	2	2	2	1	3	2	3	2	2	3
1	20	1	2	30	2	3	2	2	2	2	2	2	2	2	2	2	2	3	3	1	2	2
2	20	1	1	120	3	4	3	2	4	4	3	2	3	4	3	2	3	3	3	2	3	3
1	24	2	2	120	3	2	5	4	2	2	2	3	4	1	2	2	3	4	4	2	3	2
1	22	1	5	90	3	4	3	3	4	4	4	3	4	3	3	4	3	4	2	2	4	3
1	22	1	2	120	4	4	4	3	4	4	4	3	4	3	3	2	3	3	2	2	3	3
2	21	1	1	22	1	3	1	2	3	4	3	2	1	2	1	1	2	4	2	1	2	2
1	23	1	2	90	3	4	3	3	3	4	4	3	3	3	3	2	3	3	2	2	3	3
1	22	1	2	90	3	3	3	3	4	4	4	3	2	4	3	2	3	3	3	2	4	3
1	22	1	4	90	3	3	3	3	3	4	3	3	3	3	3	2	4	3	2	2	3	3
2	21	1	1	150	4	4	4	4	4	4	4	4	4	4	4	4	4	3	3	4	4	4
2	21	1	1	90	3	3	1	1	1	1	1	2	2	1	2	1	1	1	1	1	1	1
2	21	1	2	180	2	3	1	1	3	4	3	1	1	1	1	1	1	1	2	2	2	1
2	21	1	1	120	5	4	4	3	4	5	4	3	5	3	2	2	2	3	5	4	4	3
2	20	1	1	75	4	4	3	3	4	4	4	3	3	3	4	3	3	3	4	3	3	3
2	20	1	2	30	1	1	1	1	2	1	1	1	1	1	3	1	1	4	1	1	1	1
2	20	1			1	2	2	2	2	2	2	3	2	3	3	2	2	3	2	3	3	3
1	18	1	4	60	1	1	2	1	1	1	3	3	2	2	2	2	2	1	3	2	1	1
2	20	1	1	5	1	2	1	2	2	1	1	1	2	3	5	3	2	4	2	5	5	5
2	18	1	2	45	2	3	1	2	2	3	3	2	2	4	3	4	5	5	4	3	4	1
2	19	1	2	90	1	4	1	3	4	4	2	1	2	3	3	1	2	3	2	1	2	2
2	20	1	7	60	3	3	4	3	3	3	3	3	3	4	1	3	3	3	2	2	3	1
2	20	1			2	2	2	1	2	2	2	1	2	2	2	2	2	2	2	2	2	2
2	21	1	2	90	1	1	1	2	3	1	2	3	3	3	2	1	1	3	3	3	3	3
2	22	1	1	30	3	3	2	3	2	3	3	2	2	2	3	2	3	2	2	3	2	2
2	22	1	1		2	5	3	1	2	5	1	5	3	5	2	2	3	4	2	3	2	1
2	21	1			1	2	1	1	3	3	2	2	2	2	3	2	2	4	4	3	2	2
2	20	3	2	75	4	4	4	3	1	3	4	4	1	4	4	3	4	3	4	2	4	2
2	20	1	7	15	3	3	1	1	3	3	3	1	2	3	3	2	1	3	3	1	2	1
2	21	1	1	30	1	1	2	1	1	1	2	2	2	3	2	2	1	2	3	2	2	1
2	20	1	3	30	2	1	1	1	1	2	2	2	1	2	2	2	1	1	1	2	2	2
2	23	1	1	30	3	3	3	4	4	4	3	4	3	4	4	3	3	3	4	4	3	4
2	20	1	3	60	3	2	1	1	2	1	2	1	2	1	1	1	1	2	1	1	2	1
2	20	1	6	120	3	4	3	3	4	4	4	5	4	5	4	3	3	3	3	4	5	4
2	20	1			1	1	1	1	1	1	1	1	1	1	1	1	1	1	1	1	1	1
2	20	1	2	20	2	4	1	3	4	4	4	5	1	3	1	1	1	2	1	1	2	4
2	20	1	3	50	2	4	1	3	4	4	4	5	1	3	1	1	1	2	1	1	2	4
2	19	1	3	60	4	3	1	2	3	2	3	1	2	1	1	4	4	2	3	1	3	3
2	20	4	2	10	2	3	1	2	2	2	3	3	2	3	2	1	2	1	3	2	1	2
2	20	1	2	120	3	4	4	4	5	3	3	3	4	5	5	3	5	1	3	5	5	5
2	20	1	3	60	2	2	2	3	1	1	1	2	3	3	3	1	3	2	3	1	2	1
2	23	1	1	60	2	1	1	1	1	1	1	1	2	1	2	1	2	2	1	1	2	1
2	20	3	4	60	3	4	3	3	3	4	4	4	3	4	4	3	3	4	4	3	3	3
2	20	1	2	30	4	3	4	5	3	4	4	5	5	3	3	3	4	3	3	3	3	3
2	19	1	2	30	2	1	4	3	4	4	4	3	3	3	3	3	3	3	3	4	2	4
2	19	1	3	60	1	5	1	1	2	5	5	1	2	2	1	1	1	5	1	5	2	5
2	19	4	2	105	3	3	3	3	3	3	3	3	3	3	3	3	3	3	3	3	3	3
2	19	2	1	30	3	2	2	2	2	2	3	2	2	3	2	2	2	2	3	4	2	2
2	20	1	1	30	3	3	3	3	3	3	3	3	3	3	3	3	3	3	3	3	3	3
1	19	1	3	40	4	4	5	4	2	2	2	2	3	4	5	5	3	3	2	2	4	2
1	20	2	3	120	3	3	3	3	3	3	3	3	3	2	3	4	3	4	4	4	3	3
2	19	1	1	30	3	4	3	4	4	4	4	5	4	4	4	4	5	4	3	4	5	5
2	19	3	1	60	1	2	2	3	1	2	2	3	2	1	1	1	2	3	2	1	2	1
2	19	1	1	60	1	2	2	3	1	2	2	3	2	1	1	1	2	3	2	1	2	1
2	23	1	3	20	2	4	1	1	1	4	2	1	1	1	1	1	1	3	1	1	1	1
2	23	1	2	30	1	4	4	1	3	3	1	1	1	1	1	1	1	1	1	1	1	1
2	19	1	3	30	1	1	1	1	1	3	1	1	1	1	1	1	3	4	4	1	1	1
2	19	1	3	120	1	5	1	3	4	2	2	1	1	1	1	1	1	5	1	1	1	4
2	18	1	3	30	1	2	2	2	3	3	3	4	3	4	4	4	2	2	3	2	3	2
2	18	1			2	1	3	3	3	3	3	3	4	5	3	3	4	4	3	4	3	1
2	18	1			3	3	4	4	4	3	3	4	3	3	3	3	3	2	3	3	3	3
2	19	1	2	60	2	2	1	2	3	3	2	2	2	3	2	1	2	2	3	3	2	3
2	18	1	2	15	2	2	1	2	2	2	1	1	2	2	2	2	2	1	2	3	2	2
2	18	1	4	45	2	3	2	2	3	4	4	3	3	4	3	3	4	4	3	3	4	3
2	19	1	2	30	3	3	3	3	2	3	3	2	3	2	2	2	3	2	2	3	3	2
1	19	1	4	75	3	2	4	4	3	3	3	4	2	3	4	4	3	3	5	4	4	3
1	19	1	2	30	3	3	1	1	3	3	3	1	3	4	3	3	3	4	2	1	2	3
1	19	1	5	35	2	2	1	1	2	2	3	1	3	2	3	3	3	1	2	1	3	3
1	19	1	1	45	2	4	5	2	1	2	4	5	5	2	4	2	5	4	2	4	5	5
2	19	1	1	60	5	5	5	5	4	3	3	5	5	5	5	5	5	3	2	5	5	5
1	19	1	5	45	2	1	3	2	2	1	2	3	2	3	4	4	4	1	3	5	3	1
2	19	1	2	30	4	3	5	5	3	3	3	5	3	5	4	5	4	2	5	5	3	5
1	19	1	7	90	2	2	4	3	3	2	2	3	3	3	2	2	2	3	5	3	4	3
1	19	1	5	45	3	3	5	5	3	2	2	5	3	5	5	5	4	1	1	5	4	5
1	19	1	7	35	2	1	5	4	1	3	3	4	3	4	3	3	3	2	3	4	3	1
2	19	1	2	60	1	1	1	1	2	1	2	1	3	3	2	2	2	3	1	1	1	2
1	20	2	1	120	3	5	5	5	4	4	3	1	3	4	4	4	5	1	3	5	4	3
1	20	1	1	10	3	4	3	3	3	3	2	3	3	3	3	4	3	4	3	2	4	3
2	24	3	2	120	4	2	2	2	2	2	2	2	2	2	2	2	2	2	2	2	2	2
1	19	4			5	3	1	3	3	1	1	4	5	3	3	1	4	4	5	4	5	3
2	19	4	3	60	1	3	5	3	3	3	3	3	3	3	3	3	3	3	3	3	3	3
1	20	3	3	60	3	4	2	2	4	4	4	2	4	2	5	5	5	2	3	2	2	3
2	19	1	3	60	3	5	1	1	4	4	4	2	3	2	4	1	1	2	4	1	1	5
2	19	1	5	60	4	5	1	3	5	5	5	2	2	5	3	3	3	2	5	5	3	5
2	19	1	2	120	2	2	2	2	4	4	4	2	2	2	2	4	2	2	2	2	2	2
1	19	1	4	120	3	3	3	3	3	2	2	2	2	2	2	2	2	2	2	2	2	2
1	21	2	2	60	2	2	3	3	4	3	4	3	4	4	4	3	2	2	1	3	1	3
2	21	1	2	40	1	3	1	1	4	4	3	1	2	3	1	1	3	3	3	2	2	4
2	21	1	6	30	1	2	1	3	5	5	3	3	3	2	3	1	3	2	1	1	2	3
2	21	1	1	15	2	4	2	1	4	4	2	2	2	4	1	1	2	2	3	2	2	2
2	22	1	2	40	1	3	1	2	3	3	3	3	2	3	4	4	4	3	2	1	2	1
1	22	1	4	90	3	4	2	2	5	5	3	3	3	5	3	2	3	5	4	3	3	3
1	22	1	3	90	3	3	2	1	3	3	3	4	3	3	2	1	3	4	4	1	3	1
2	22	1	1	30	5	4	5	4	4	4	4	5	4	3	5	5	5	5	4	5	4	4
2	22	1	1	30	3	2	5	5	3	3	3	2	4	1	3	4	5	3	2	5	5	5
2	22	1	2	30	1	2	1	3	1	1	1	3	1	3	2	3	1	2	3	2	4	3
2	21	3	2	60	4	2	5	1	2	3	2	1	1	3	5	5	5	2	1	5	5	5
2	21	3	2	90	3	2	4	2	2	2	2	4	3	2	3	3	3	3	2	2	2	2
1	22	1	4	60	4	3	2	2	3	3	3	3	2	3	4	4	4	3	2	4	4	5
1	22	1	7	60	1	3	2	2	3	4	4	2	2	1	2	1	1	1	1	1	2	4
2	22	1	2	30	3	4	3	3	3	4	4	2	3	3	4	4	4	3	3	3	3	4
2	22	1	5	120	4	4	4	4	4	4	4	4	4	4	2	2	2	3	1	2	2	4
2	20	2	2	30	4	2	4	1	1	2	2	1	4	1	1	4	4	1	1	1	4	2
2	18	2	4	30	1	3	1	1	3	3	3	1	1	2	1	1	1	2	2	1	1	2
2	19	2	1	30	2	4	2	3	4	4	4	4	4	2	2	3	2	2	2	3	2	3
2	19	4	2	90	1	3	1	1	3	3	3	1	1	2	1	1	1	2	2	1	1	2
2	19	2	3	90	3	4	1	3	5	5	5	5	3	4	4	2	4	3	3	3	2	4
1	19	2	1	30	2	4	3	4	3	4	4	4	3	5	4	3	2	3	4	2	2	3
2	20	2			1	1	1	1	1	1	1	1	1	1	1	1	1	1	1	1	1	1
2	19	2	3	10	3	3	2	2	2	3	3	3	3	4	3	4	3	3	2	5	4	3
2	20	2		20	1	3	2	1	3	4	3	2	1	2	2	2	4	2	2	1	1	1
2	19	2	2	120	4	4	1	1	5	4	2	1	1	5	2	1	3	5	4	4	2	2
1	19	2	2	120	2	2	1	1	2	2	2	3	3	1	2	3	4	4	4	5	3	4
2	20	2	2	30	2	1	4	4	1	1	1	4	1	1	2	2	3	1	1	1	3	1
1	21	1	2	30	4	3	4	4	5	5	5	4	4	3	4	4	3	4	4	4	4	3
1	19	1	3	60	4	4	4	4	4	4	4	4	3	3	4	4	3	3	3	3	3	3
1	21	1	3	15	5	4	4	4	4	5	4	4	4	3	3	3	3	3	3	3	3	3
2	19	1	3	60	4	4	2	1	4	3	3	1	3	3	3	3	3	3	3	3	3	3
1	21	1	1	30	1	3	4	3	2	4	3	4	2	4	3	3	3	3	4	2	4	3
1	20	1	4	90	4	4	4	4	4	4	4	4	4	2	4	4	4	4	4	2	4	4
2	19	1	1	120	3	3	2	2	2	4	4	2	2	2	4	1	1	2	3	1	1	1
1	23	4	3	90	4	4	5	4	3	3	3	3	4	2	2	2	3	3	4	3	2	3
1	20	2	3	10	5	4	5	5	3	4	4	5	5	3	5	5	3	3	2	3	5	5
2	24	1	1	15	2	3	3	3	3	3	2	2	4	4	3	3	4	2	3	4	3	3
2	19	1	3	30	4	4	4	4	4	4	4	4	3	3	3	4	4	3	3	4	3	3
2	19	1	2	60	4	4	4	3	3	4	3	4	2	4	2	3	3	3	4	3	2	3
2	20	1	1	145	3	2	1	2	3	3	3	2	2	3	3	2	3	3	3	3	2	2
2	20	1	2	90	2	2	1	3	3	2	3	3	3	4	3	4	3	4	3	3	3	3
1	20	1	5	100	3	3	5	3	2	2	2	3	3	3	3	2	4	3	2	4	5	3
2	20	1	5	90	4	5	2	4	5	5	5	5	3	4	2	4	3	5	5	5	2	4
1	20	1	3	20	2	2	2	2	2	2	2	2	2	2	2	2	2	2	2	2	2	2
2	20	3			4	4	4	4	4	4	4	4	4	5	4	3	4	5	5	5	4	4
2	20	2	3	30	5	5	5	5	4	5	5	4	3	3	5	3	5	5	5	5	5	5
1	21	1	4	60	3	3	4	3	3	2	2	3	3	3	3	4	4	2	2	4	4	4
2	20	1	4	40	3	2	4	2	2	2	2	2	2	2	2	2	2	2	2	2	2	2
2	20	1	3	15	3	3	5	3	4	3	4	3	3	3	2	2	3	3	3	3	3	4
2	20	3	2	60	4	4	4	4	4	3	3	3	3	4	4	4	4	4	4	4	4	4
1	21	1	7	60	1	1	3	2	2	2	2	2	2	2	2	2	2	2	2	3	3	3
1	20	1	5	30	1	1	1	2	3	5	5	2	2	3	1	1	1	3	5	1	2	1
1	20	1	4	90	4	3	4	4	4	3	4	4	4	3	4	4	3	4	4	4	3	4
2	20	1	1	30	2	4	2	3	4	4	4	2	2	5	5	3	1	3	1	1	2	5
2	20	3	1	60	4	4	4	3	3	3	3	3	5	3	3	3	2	2	2	3	3	3
2	20	3	7	180	4	3	4	4	4	5	4	4	4	4	4	4	3	3	3	4	4	3
2	21	1	2	90	3	4	3	3	3	4	3	3	2	2	2	4	2	4	4	3	2	3
2	21	1	2	90	3	3	1	2	1	3	1	1	1	3	2	1	1	1	1	1	1	1
2	21	1	4	30	4	4	5	3	4	3	3	1	3	1	1	3	5	3	1	3	3	3
2	21	1			1	2	1	1	1	1	1	1	1	1	1	1	3	1	3	1	1	1
2	21	3	5	60	3	4	1	1	4	4	4	4	4	2	2	1	3	3	3	3	3	3
2	21	1	3	40	2	4	2	3	3	4	4	3	2	2	2	2	3	4	3	4	3	3
2	21	3	3	45	4	2	1	2	5	5	5	2	2	4	2	1	1	4	1	1	1	4
1	21	1	2	90	3	5	3	2	5	5	3	2	2	4	3	1	2	4	3	1	1	4
2	21	1	2	60	2	4	1	1	4	4	4	2	2	3	2	1	1	4	3	2	2	3
2	21	1	4	60	3	3	3	1	5	5	3	1	4	4	5	1	3	5	3	1	3	2
2	21	1			3	4	1	1	3	3	3	1	1	4	3	2	3	2	4	3	3	3
2	21	1	2		3	3	2	2	4	4	3	1	1	3	1	2	3	4	3	3	2	1
2	19	1	1	10	4	4	4	4	4	4	4	4	4	4	4	4	4	4	4	4	4	4
2	19	1	1	60	3	3	3	3	3	3	3	3	3	3	3	3	3	3	3	3	3	3
2	22	1	5	60	3	3	3	3	3	3	3	3	3	3	3	3	3	3	3	3	3	3
2	23	1	6	90	2	2	4	3	2	2	2	2	2	2	1	3	2	2	3	4	3	2
1	22	1	7	120	5	5	2	3	5	5	5	5	2	2	2	5	5	5	2	2	5	2
1	24	1	7	60	3	3	3	3	4	4	4	3	3	3	4	4	3	4	3	4	4	3
2	20	1	7	120	3	3	3	2	3	2	2	3	3	2	3	3	3	3	3	3	3	3
2	20	1	6	90	4	5	3	3	3	4	4	3	3	3	4	4	3	2	3	2	3	4
1	20	1	3	120	5	4	3	4	4	5	5	5	4	3	3	3	5	4	5	4	3	4
2	22	1	5	120	3	5	3	5	5	5	5	5	5	5	4	4	5	5	3	5	5	5
2	22	1	1	60	3	3	3	3	3	3	3	3	3	3	3	3	3	3	3	3	3	3
2	20	1	3	180	4	2	5	3	1	1	2	3	3	5	5	5	4	3	2	5	5	2
2	19	1	3	180	5	5	3	3	4	4	4	5	3	4	4	4	3	5	5	5	4	4
1	24	1	4	80	2	3	1	1	4	3	2	3	4	3	3	1	4	3	1	4	3	1
2	23	1	2	30	5	4	4	2	5	2	4	3	1	4	3	1	4	2	5	3	2	5
1	23	1	4	180	2	2	5	4	2	5	3	1	3	3	2	5	2	4	2	5	2	1
1	24	1	4	80	2	4	3	2	1	1	4	2	5	3	3	4	2	5	4	1	5	2
2	23	1			4	3	2	1	1	3	4	4	1	3	2	4	4	2	1	1	4	2
2	19	1	3	120	2	4	3	1	5	3	1	2	5	2	5	3	2	1	4	2	4	5
2	18	1	2	60	3	2	5	1	3	5	3	1	5	3	2	1	4	3	1	5	3	1
2	23	1	2	60	2	4	3	1	2	4	2	1	3	2	5	3	1	5	2	3	5	4
2	19	1	4	300	2	1	4	2	1	5	3	2	4	2	1	4	2	1	3	2	4	5
2	19	1	2	20	2	5	4	1	5	2	4	3	2	3	1	2	5	3	1	2	5	2
2	18	1	2	60	3	4	5	1	3	2	5	4	2	3	1	2	1	4	2	3	1	5
1	19	1	2	60	2	2	5	4	2	1	3	4	1	3	2	1	5	4	3	2	4	2
2	20	1	1	30	5	4	4	3	4	4	2	3	4	3	5	5	4	4	3	3	3	3
2	20	1	3	15	1	4	1	4	4	4	4	4	1	1	1	1	1	1	1	1	1	4
2	20	1			1	3	1	1	3	3	2	3	1	3	1	1	1	4	4	3	1	3
2	19	1	4	60	2	3	2	2	4	4	4	3	2	2	3	3	2	4	4	3	2	3
2	19	1	2	60	4	4	4	4	4	4	4	4	3	3	3	4	3	3	3	3	4	4
2	19	1	2	90	1	3	3	3	3	3	3	3	3	3	3	3	3	3	2	3	3	3
1	24	1	3	90	2	4	2	4	4	4	4	4	3	4	3	2	3	3	3	2	2	3
1	19	1	4	60	3	3	2	3	3	3	3	4	3	4	2	3	3	4	3	2	3	3
1	19	1	6	70	3	3	3	4	5	4	3	3	4	3	4	4	3	4	2	3	4	3
2	19	1	2	60	1	1	1	1	1	2	1	1	1	1	1	1	1	1	1	1	1	1
2	19	4	5	45	3	4	1	3	4	4	4	2	3	3	2	1	1	3	2	1	1	3
2	20	1	2	15	2	2	1	1	3	3	3	1	1	3	1	2	3	4	2	1	2	1
1	22	3	3	90	1	2	1	1	1	5	5	4	1	1	1	1	1	1	1	1	1	1
2	23	1	2	60	1	4	1	1	3	4	4	1	1	1	1	1	1	4	1	1	1	1
2	20	1	3	60	1	2	1	1	3	3	3	2	1	2	2	1	1	2	4	2	3	3
1	23	1	4	60	1	1	1	3	3	3	3	3	2	2	1	2	3	2	2	3	2	3
1	22	1	3	45	3	2	4	5	3	4	4	5	5	4	3	3	1	1	1	1	3	2
2	19	1	2	60	1	3	1	2	2	2	1	1	1	2	1	2	2	1	2	2	2	1
2	21	1	3	120	4	5	2	4	4	5	4	4	4	5	4	4	5	4	5	4	5	4
1	20	1	2	45	1	2	1	2	2	2	1	1	1	2	1	1	1	3	2	2	1	1
2	20	1	2	20	1	5	1	2	3	3	3	2	1	1	1	1	2	2	2	1	1	1
2	19	1	3	60	1	1	1	1	1	5	5	5	1	1	1	1	1	1	2	2	2	2
2	20	1	2	60	3	4	1	3	1	5	5	4	4	4	3	4	3	3	4	1	1	1
2	20	1	1	45	1	1	1	1	2	2	2	2	1	2	3	2	1	2	3	3	2	3
2	20	1	2	30	3	3	3	2	3	2	4	4	4	2	2	3	4	3	4	2	3	2
2	20	1	3	30	2	1	1	1	1	2	2	2	1	2	2	2	1	1	1	2	2	2
2	19	1	2	15	1	2	2	1	2	2	3	2	2	1	2	2	1	1	2	2	2	2
2	21	1	2	30	1	2	1	1	1	2	2	1	2	1	1	2	2	2	2	1	1	1
2	20	1	3	60	2	2	2	3	1	1	1	2	3	3	3	1	3	2	3	1	2	1
2	20	1	2	120	3	4	4	4	5	3	3	3	4	5	5	3	5	1	3	5	5	5
2	18	1	2	60	1	4	1	3	4	4	2	3	1	4	1	1	1	2	1	4	4	4
2	21	1	3	30	3	4	4	3	4	5	3	2	4	4	3	4	4	3	4	3	4	5
2	20	1	1	45	3	3	3	3	3	3	3	4	4	4	3	3	4	4	3	3	3	3
2	20	1			1	1	1	1	1	1	1	1	1	1	1	1	1	1	1	1	1	1
2	20	1			1	1	1	1	1	1	1	1	1	2	2	1	1	1	2	2	2	2
2	20	1			2	2	2	2	2	2	2	2	2	2	2	2	2	2	2	2	2	2
2	19	1	2	90	4	1	4	4	1	1	4	4	4	3	1	4	4	4	4	4	4	4
2	18	1	1	30	1	1	1	1	2	2	1	1	1	1	2	1	1	1	2	1	2	1
2	21	1			1	4	1	2	4	4	4	1	1	1	1	1	1	1	1	1	1	4
2	18	1			1	4	1	2	4	4	4	1	1	1	1	1	1	1	1	1	1	1
2	21	1			3	3	4	4	3	3	3	4	4	4	4	4	4	4	4	4	4	4
2	19	1	1	30	4	4	4	5	3	3	3	3	4	4	4	3	4	3	3	4	3	4
2	19	1	2	45	1	2	2	1	3	5	3	1	3	3	3	2	5	3	1	5	2	3
2	19	1	2	20	4	2	5	3	2	2	2	3	3	3	4	4	4	2	2	3	4	2
2	19	1	3	30	3	4	1	2	3	5	5	4	4	4	2	3	3	4	4	4	2	4
2	19	1			5	5	5	5	5	5	4	4	3	3	5	5	5	5	4	5	5	5
2	19	1	1	40	4	4	2	2	4	4	2	1	2	1	2	2	4	4	1	2	4	2
2	19	1	1	30	3	4	1	2	2	3	2	1	2	2	3	1	3	4	3	1	2	4
2	20	1	2	30	1	3	1	1	3	4	4	3	2	2	1	1	1	4	3	1	3	4
2	20	1	1	45	1	2	1	2	2	2	2	2	2	1	1	1	2	2	2	1	1	2
2	20	1	2	30	1	2	2	2	1	1	1	1	2	1	1	1	2	2	2	2	2	2
2	21	1	2	90	2	2	1	2	4	4	4	2	3	4	3	3	2	4	3	2	2	4
2	21	1	2	60	3	3	2	2	1	2	2	3	2	4	3	2	2	3	1	3	2	2
2	24	1	1	30	3	3	3	3	4	4	3	3	1	2	3	1	1	3	3	1	1	4
2	22	1	3	30	1	2	1	2	2	2	2	2	2	2	3	2	3	2	2	3	3	2
1	21	1	3	60	4	4	3	3	4	4	4	3	4	4	3	4	3	4	3	3	4	4
1	21	1	2	30	3	3	1	3	3	3	3	1	3	3	1	2	2	3	3	3	2	3
1	21	1	2	60	4	4	3	4	4	4	4	4	4	3	4	4	4	2	4	4	1	4
1	24	1	2	15	3	3	4	3	3	4	3	3	4	3	3	4	2	3	3	2	2	3
2	19	2	2	30	4	1	1	4	4	4	1	3	2	1	1	3	4	3	1	2	3	3
2	21	2	2	20	4	4	3	3	4	4	4	3	3	3	3	3	3	4	4	2	2	3
2	21	1	3	30	3	4	3	4	4	4	3	4	3	4	3	4	3	4	4	3	4	4
2	19	1	7	12	4	4	4	4	4	4	3	3	3	3	4	3	3	2	3	3	2	2
2	20	1	3	60	2	2	2	3	1	1	1	2	3	3	3	1	3	2	3	1	2	1
2	20	1	2	120	3	4	4	4	5	3	3	3	4	5	5	3	5	1	3	5	5	5
2	20	1	1	45	2	3	1	2	2	2	3	3	2	2	3	1	2	1	3	2	1	3
2	20	4	2	10	1	1	1	1	2	2	2	2	1	3	2	3	2	2	3	1	2	2
2	20	1	7	5	2	3	3	3	3	3	3	3	3	3	3	3	3	3	3	3	2	2
2	18	1	2	60	1	4	1	3	4	4	2	3	1	4	1	1	1	2	1	4	4	4
2	20	1	1	60	2	5	2	3	5	5	5	4	4	4	4	4	3	3	3	3	4	4
1	21	1	4	60	2	2	2	3	3	2	3	3	3	3	3	3	3	3	3	3	3	3
2	20	1	3	30	2	1	1	1	2	2	2	1	2	2	2	1	1	1	2	2	2	2
2	21	1	5	60	2	2	1	1	2	1	1	1	1	2	2	1	1	2	1	1	1	1
1	21	1	7	90	2	3	4	3	5	4	3	2	4	2	4	3	4	5	4	3	2	3
2	22	1	2	40	4	3	4	3	5	4	2	4	3	2	1	1	2	3	4	2	3	1
2	21	1	4	60	1	2	1	2	1	2	1	2	3	1	2	2	3	3	3	3	2	1
2	19	1	2	30	1	1	1	1	2	1	2	3	2	2	3	3	2	4	3	3	4	3
2	19	1	2	30	5	4	2	3	1	2	1	3	1	3	3	3	2	4	3	2	4	1
2	19	1	3	30	5	5	5	5	5	5	5	5	5	5	5	4	4	5	3	3	4	4
2	22	1	3	60	1	1	1	2	2	3	1	4	3	2	1	2	3	2	1	2	2	1
1	19	1	6	90	1	1	2	2	3	2	1	3	4	2	3	2	2	4	3	5	2	1
2	19	1	4	60	2	1	2	3	2	3	4	4	3	5	4	4	5	4	4	3	4	3
2	19	1	3	60	1	2	1	2	3	4	4	1	3	2	4	1	2	3	3	2	3	2
2	19	1	5	60	2	3	1	2	4	4	5	3	4	4	5	3	4	5	5	5	5	3
1	21	1	2	30	4	3	5	3	3	3	3	2	3	4	3	3	3	1	3	3	3	3
1	22	1	4	15	3	2	1	1	2	2	2	1	2	2	2	3	2	4	4	2	2	3
1	20	1	2	60	4	4	4	2	4	4	2	4	2	2	4	4	4	4	2	4	4	4
1	19	2	4	50	3	2	3	4	4	3	3	3	2	4	4	3	3	4	3	3	3	4
1	21	1	3	60	3	3	1	4	5	5	4	3	3	4	1	1	3	4	3	1	1	3
2	19	1	2	35	1	5	1	4	5	5	5	1	1	1	1	1	1	2	2	1	1	5
2	20	1	2	20	4	3	5	2	1	1	2	3	2	5	5	4	5	3	2	5	5	1
2	21	1	2	60	3	3	4	4	3	3	3	3	2	3	3	2	2	3	2	3	2	3
2	19	1	2	60	4	4	4	4	4	4	4	4	3	3	3	4	3	3	3	3	4	4
2	25	1	2	90	1	3	3	3	3	3	3	3	3	3	3	3	3	3	2	3	3	3
2	22	1	2	60	3	3	1	1	2	3	3	1	1	2	3	4	2	3	3	2	3	1
1	21	1	2	60	3	2	1	3	2	2	1	3	4	2	2	3	4	2	3	3	3	3
2	21	1	2	75	3	4	3	2	3	3	2	3	4	3	3	2	4	4	4	3	2	3
2	21	1	5	10	1	1	1	2	3	3	2	2	1	1	1	1	1	1	4	4	1	1
2	21	1	7	30	4	3	5	5	5	5	4	5	5	4	5	5	5	4	3	3	3	3
2	20	1	1	30	5	5	5	5	5	5	5	5	5	5	5	5	5	5	5	4	5	5
2	21	1	3	20	3	1	1	2	3	2	2	3	2	3	1	1	1	2	3	2	1	3
2	21	1	4	15	2	2	3	3	3	4	4	4	4	3	3	4	3	3	4	4	3	4
2	21	1	2	21	3	3	4	3	3	4	3	4	4	4	4	4	4	3	4	3	4	5
2	21	1	4	30	3	4	4	3	4	4	3	2	3	3	5	2	2	3	4	3	1	3
2	21	1	5	20	2	4	2	2	4	4	3	2	3	3	3	2	3	4	3	2	3	3
1	20	2	3	40	2	2	2	2	2	2	2	2	3	2	3	3	3	2	2	2	2	1
2	21	1	2	20	4	4	5	5	3	3	4	5	3	4	3	4	4	3	2	4	5	2
2	21	1	2	30	2	2	2	2	2	2	2	2	4	4	2	2	2	3	2	2	2	3
2	21	1	2	60	4	3	3	3	3	3	3	3	3	4	4	3	3	3	4	4	3	2
2	21	1	2	45	3	2	4	4	2	3	3	2	3	3	4	3	3	2	3	3	3	2
2	19	1	1	30	4	4	5	4	3	3	3	4	3	4	2	2	3	3	4	3	2	4
2	19	1	1	45	2	2	4	1	2	2	3	3	3	3	3	2	3	3	2	3	3	3
2	19	1	1	45	2	2	2	2	3	2	2	2	3	3	2	2	2	3	2	2	2	2
2	19	1	2	40	5	3	3	5	2	3	3	5	4	5	2	1	5	3	3	4	5	2
2	19	1	1	40	3	3	3	3	4	3	3	4	3	3	3	3	2	3	3	4	3	2
2	19	1	2	30	1	1	1	1	1	1	1	1	1	1	1	1	1	1	1	1	1	1
2	21	1	2	60	3	3	3	3	3	3	3	3	3	3	4	4	4	4	4	4	4	4
2	21	1	3	120	3	3	4	3	4	3	4	3	4	3	3	4	3	4	3	4	4	4
2	22	1	3	120	3	3	3	4	3	3	3	3	3	3	2	2	3	3	3	3	3	3
2	21	1	3	120	3	3	2	1	1	1	1	1	2	3	3	2	2	3	3	3	3	3
1	21	2	2	60	2	2	3	3	4	3	4	3	4	4	4	3	2	2	1	3	1	3
2	20	1	2	30	3	3	4	4	4	3	3	4	3	3	4	4	4	4	3	4	4	3
2	19	1	2	180	2	5	3	3	5	5	5	3	3	3	5	3	4	3	3	3	4	5
2	20	4	2	30	3	2	1	2	2	2	2	2	3	3	3	2	3	3	3	1	2	2
2	19	1	4	90	4	5	1	3	3	3	3	3	3	3	2	2	3	2	3	4	4	1
2	19	1	3	30	4	5	1	3	3	3	3	3	3	3	2	2	3	2	3	4	4	1
2	19	1	1	60	1	1	1	1	1	1	1	1	1	1	1	1	1	1	1	1	1	1
2	20	1	3	180	4	4	4	4	4	4	4	4	4	4	5	4	4	4	5	4	4	5
2	20	1	2	60	3	3	4	5	4	3	3	5	5	5	4	4	4	3	3	5	5	5
2	20	1	2	30	1	1	2	3	2	2	1	2	1	2	3	2	4	3	2	2	3	1
2	20	1	2	45	1	3	1	1	3	3	3	1	1	2	1	1	1	2	3	1	2	3
2	20	2	3	60	3	2	1	1	2	1	2	1	2	1	1	1	1	2	1	1	2	1
1	18	4	2	90	2	4	1	2	3	4	4	2	2	1	1	3	2	3	2	1	3	4
1	20	1	7	60	3	2	4	2	3	4	3	2	4	4	3	2	3	4	3	2	3	3
2	21	3	3	30	4	4	4	4	5	5	4	3	4	5	4	4	4	5	3	4	4	5
2	22	1	3	30	2	2	3	3	3	4	4	4	4	3	3	4	3	3	4	4	3	4
2	19	3	2	120	5	5	5	5	5	5	5	5	5	5	5	5	5	5	5	5	5	5
2	19	1	1	180	2	2	2	1	1	2	3	2	2	2	1	2	1	1	1	2	2	2
2	19	1	1	60	4	4	4	4	3	2	3	4	3	4	4	4	4	4	4	4	4	4
2	18	1	1	30	3	3	3	3	3	4	4	4	4	3	3	3	3	4	4	4	4	4
2	22	1	2	120	4	4	5	4	4	4	4	3	3	3	3	4	4	3	3	4	3	4
1	20	1	4	60	2	4	4	4	5	4	3	3	3	3	3	2	2	3	4	4	3	4
2	20	3	4	30	3	2	2	1	1	3	3	1	2	4	3	3	3	5	5	4	3	3
2	20	1	0	0	1	4	1	2	3	4	1	1	3	4	1	1	1	1	1	1	1	4
2	20	1	7	60	3	2	2	3	3	3	3	2	3	4	3	3	4	5	5	4	3	3
2	19	1	2	90	3	3	4	3	3	3	3	3	3	3	3	3	3	3	3	3	3	3
2	20	1	2	120	3	3	5	5	3	4	3	5	5	5	4	5	5	3	3	3	5	3
2	20	1	3	15	1	4	1	4	4	4	4	4	1	1	1	1	1	4	1	1	1	4
2	18	1	1	60	3	2	3	3	3	3	4	4	3	2	3	3	4	4	3	2	3	3
2	19	1	2	60	2	2	5	4	4	3	3	5	5	5	4	4	3	2	5	4	3	3
2	19	1	2	60	3	3	1	1	3	3	3	1	2	1	3	3	2	2	3	1	2	3
2	19	1	2	120	3	2	4	3	3	4	2	3	4	4	3	3	3	2	4	3	3	4
2	19	1	4	15	3	3	4	4	2	2	2	2	3	3	3	3	4	4	3	3	2	3
1	19	1	5	60	3	4	2	3	4	3	3	3	3	4	4	4	2	2	3	3	4	2
1	19	1	2	60	3	5	3	3	3	4	4	3	3	4	3	4	3	3	3	3	2	1
2	19	1	2	90	3	3	3	3	4	4	4	4	3	3	3	3	3	3	3	3	4	4
2	19	1	3	30	4	3	3	3	3	4	4	3	2	4	3	2	4	3	3	4	3	4
2	20	1	2	90	2	3	3	3	2	1	3	3	3	4	4	3	2	3	4	3	1	2
1	21	1	1	60	3	5	1	1	1	5	2	1	1	3	3	1	1	5	1	1	3	1
2	19	1	4	60	2	3	2	2	4	4	4	3	2	2	3	3	2	4	4	3	2	3
2	20	1	3	15	1	4	1	4	4	4	4	4	1	1	1	1	1	1	1	1	1	4
2	20	1	4	30	2	3	2	2	2	3	2	2	3	2	2	3	2	5	1	5	5	5
2	19	1	2	30	2	4	1	2	4	4	4	2	3	3	3	2	3	4	2	2	3	4
2	19	1	3	45	3	3	2	3	3	4	4	4	3	2	4	2	2	3	3	4	3	3
2	20	4	3	30	1	3	1	2	2	4	3	3	1	4	1	1	2	4	4	3	1	2
1	23	1	4	30	5	1	1	5	1	5	1	1	1	1	1	1	5	5	5	5	5	5
2	20	1	2	120	3	3	5	5	3	4	3	5	5	5	3	5	5	3	3	5	5	4
2	20	1	4	15	3	2	1	1	2	2	2	1	2	2	2	3	2	4	4	2	2	3
2	19	1	2	60	1	1	1	1	1	2	1	1	1	1	1	1	1	1	1	1	1	1
1	21	1	5	120	4	4	4	4	4	4	4	4	4	4	4	4	4	4	4	2	2	2
1	20	1	2	90	5	5	2	1	3	2	1	5	1	5	5	5	1	1	1	5	5	5
2	21	3	3	20	1	3	1	2	3	3	3	3	2	1	1	1	2	4	3	1	3	3
2	22	4	2	40	2	2	1	2	2	2	2	2	2	2	1	1	2	2	2	2	2	2
1	20	1	5	90	3	4	1	3	2	4	3	3	3	3	2	2	2	4	2	2	2	2
2	20	3	5	45	3	1	3	3	1	1	1	1	1	1	2	2	4	1	1	1	2	1
2	20	1	2	120	1	1	1	1	1	1	2	1	1	1	2	2	2	1	1	2	2	1
1	21	1	1	150	3	3	3	3	3	3	3	3	3	4	3	3	3	3	3	4	3	3
1	20	1	5	45	3	2	3	4	3	2	3	3	4	3	2	3	3	3	4	3	3	4
2	20	3	1	30	3	4	3	4	5	4	4	5	4	4	5	4	5	4	3	4	5	4
1	23	1	4	90	3	2	2	3	3	3	3	4	3	4	3	2	4	3	2	2	2	2
2	20	1	2	30	3	3	2	2	2	3	3	2	3	2	3	2	2	2	3	1	2	3
2	21	4	1	30	3	3	4	3	4	4	4	3	3	3	4	3	4	4	4	4	4	4
2	21	1			1	2	1	2	3	1	1	2	2	2	1	1	1	2	1	1	1	1
2	21	1	1	30	3	3	1	2	3	4	3	2	1	2	2	2	3	3	3	1	1	3
2	21	1			1	1	1	1	1	1	1	1	1	1	1	1	1	1	1	1	1	1
2	21	1	2	30	3	3	3	3	2	2	3	2	2	2	2	3	4	2	3	5	3	3
2	20	1			3	3	3	3	3	3	3	3	3	3	3	3	3	3	3	3	3	3
2	21	1			1	2	1	2	2	2	2	2	1	2	1	1	1	2	2	1	1	1
2	19	4	1	60	5	5	5	5	4	5	3	5	2	5	4	3	3	3	5	5	5	5
2	19	1	3	90	3	3	3	4	4	4	4	3	2	3	3	3	3	3	3	3	3	3
2	19	1	1	60	3	4	1	2	5	4	3	5	1	3	3	3	3	4	2	3	4	3
2	22	1	4	25	1	3	3	4	3	3	3	3	3	3	3	2	3	2	2	2	2	3
2	21	1	2	60	2	3	1	3	2	3	2	2	2	3	2	2	2	2	1	1	2	2
1	23	2	3	90	2	3	1	2	3	3	3	2	2	2	3	3	3	2	3	2	2	2
2	19	1	5	60	4	3	3	3	4	2	2	3	2	4	4	3	3	4	2	3	3	4
2	19	1	3	30	1	1	1	1	4	4	4	3	2	2	1	1	2	4	2	2	2	1
2	22	1	2	60	2	3	3	2	3	4	4	2	1	1	2	2	2	3	1	1	1	1
2	20	1	3	75	2	3	3	3	2	3	3	3	2	2	2	3	2	3	2	3	3	3
2	19	1	2	30	1	2	1	1	1	2	1	2	2	1	2	2	3	1	2	1	2	1
2	19	1	3	45	3	3	2	2	4	2	2	3	3	2	2	2	3	2	2	2	4	4
2	19	1	3	30	2	3	1	1	4	4	3	1	1	1	2	1	1	3	3	1	2	3
1	21	1			2	2	1	1	3	4	3	3	3	3	3	3	3	3	3	3	3	3
2	20	1	3	60	2	2	3	3	3	3	3	4	4	5	2	3	2	3	2	2	1	2
1	24	4	3	50	2	3	1	3	1	4	3	3	3	4	2	2	1	3	2	1	1	1
1	24	1	2	90	4	1	4	1	1	3	3	2	2	3	1	1	3	3	3	1	1	3
1	19	1	3	75	4	5	2	2	5	5	5	2	3	4	1	2	2	5	3	2	2	4
1	19	1	4	60	5	5	2	2	5	5	5	3	3	4	2	3	4	5	3	3	3	5
1	22	1	3	60	1	2	2	3	2	2	2	1	2	1	1	1	1	2	1	1	1	2
1	19	1	1	120	4	4	4	2	4	3	3	4	4	3	4	4	2	4	3	3	3	3
1	19	1	2	20	4	4	3	3	4	3	4	5	4	3	5	5	5	4	3	5	4	4
1	20	1	4	60	3	2	3	1	3	3	3	2	3	4	3	4	3	3	3	3	3	3
2	19	1	4	60	2	2	3	2	2	2	2	2	2	2	2	4	3	2	2	2	4	2
2	19	1	3	180	3	4	2	3	5	5	5	3	4	4	5	3	4	5	3	4	4	5
2	19	1	2	60	3	3	2	3	3	3	3	2	1	2	1	1	1	2	2	1	1	1
2	22	1	3	75	2	2	2	2	3	3	3	3	3	3	2	2	3	3	2	3	3	3
2	24	1			4	3	3	3	3	4	4	4	4	4	4	5	5	5	5	4	4	4
2	24	1	2	30	3	3	3	3	2	3	3	3	3	3	4	3	4	3	4	3	4	3
2	21	1	3	30	2	3	3	2	3	2	3	2	3	2	3	3	3	3	3	3	4	4
2	21	1	3	60	3	3	3	3	2	3	3	3	3	3	2	3	3	2	3	2	3	3
2	21	1			2	3	1	2	3	4	2	2	1	2	2	1	2	2	2	2	2	2
2	21	1	3	45	1	2	1	2	3	3	3	2	2	3	3	2	1	1	1	1	1	1
2	21	1	5	15	2	4	1	1	2	3	1	3	2	2	3	2	5	3	1	2	3	3
2	21	1	2	40	2	5	2	1	5	5	5	5	5	5	5	5	5	5	5	5	1	5
2	21	1	7	15	1	1	1	2	2	2	1	2	1	3	2	1	1	2	2	1	1	2
2	21	1	3	30	3	3	2	3	2	3	3	2	3	3	3	1	3	3	3	2	3	3
2	21	1	2	30	2	3	1	2	3	3	3	1	2	1	1	2	2	3	3	3	3	2
2	22	1	2	30	1	1	1	1	3	3	3	2	3	4	1	1	1	4	4	2	1	4
2	21	1			3	3	1	3	1	3	2	3	1	3	1	2	3	1	2	1	3	2
2	21	1	3	60	4	5	1	2	4	5	3	3	1	2	3	1	2	1	5	1	1	1
2	21	1	5	15	3	4	4	3	5	4	4	3	3	4	4	3	5	5	4	3	3	4
1	20	1	2		4	4	5	5	4	4	3	2	2	1	3	2	2	2	3	2	1	2
2	20	1	2	60	2	2	2	2	3	3	2	2	2	3	3	2	2	2	3	3	3	3
2	19	1	5	150	1	4	1	1	1	4	1	1	1	4	4	4	4	5	5	3	4	5
2	19	1	3	30	3	2	1	1	1	2	2	3	1	1	2	1	2	3	2	1	1	2
2	19	1	1	90	3	3	1	2	3	3	2	1	1	1	2	1	2	3	2	1	2	2
2	19	1	4	40	3	2	1	1	2	2	2	1	1	1	2	1	2	3	2	1	2	3
2	19	1	3	60	2	1	1	1	2	2	2	1	1	1	2	1	2	3	2	1	2	3
2	19	1	4	45	2	2	1	1	1	2	2	1	1	1	2	1	2	3	2	1	1	3
2	19	1	2	40	2	2	1	1	2	1	1	2	2	1	2	2	1	1	2	1	2	2
2	19	1	3	25	4	4	3	4	5	4	4	3	3	4	5	4	3	2	3	4	4	3
2	19	1	3	40	2	3	1	2	2	2	2	1	1	1	2	1	3	2	1	1	2	1
2	19	1	2	30	2	3	2	2	2	2	2	3	4	4	4	3	3	3	2	4	3	3
2	19	1	3	45	3	3	2	3	3	3	3	2	2	2	1	1	2	3	2	1	2	3
2	19	1	1	90	1	2	1	2	2	2	1	1	1	2	2	1	2	2	3	1	2	1
2	19	1	0	0	5	3	4	3	3	2	3	4	4	2	5	4	3	2	2	4	4	3
2	18	1	1	60	1	3	4	5	4	3	4	5	3	4	5	5	5	3	4	3	5	3
2	19	1	7	30	1	1	1	3	3	4	3	3	1	3	2	2	2	3	3	1	2	3
1	21	1	2	120	4	3	4	3	3	4	3	2	3	3	4	3	3	2	3	4	4	4
1	23	1	4	60	5	5	1	1	4	4	4	3	3	3	3	2	4	4	4	4	4	4
2	19	1	2	90	4	3	2	3	2	2	2	2	2	3	2	4	4	4	1	1	4	1
2	19	1	3	15	1	2	1	1	2	2	2	3	2	4	1	1	1	1	1	3	1	3
2	19	1	2	60	1	3	4	1	3	5	5	1	1	3	3	1	1	4	1	1	1	5
2	19	1	1	15	1	2	1	3	3	2	2	3	2	2	2	1	2	3	3	2	3	1
2	19	1	3	90	3	3	3	3	4	4	2	3	3	3	4	5	3	3	3	3	3	3
2	21	1	3	30	3	3	2	2	2	2	2	2	2	2	2	2	3	2	3	1	2	1
2	23	1	3	60	1	1	1	1	2	1	2	2	2	2	1	1	2	3	2	1	1	1
2	20	1	1	60	3	4	3	2	4	4	5	5	3	3	3	3	3	3	3	4	4	4
2	19	1	2	90	3	5	2	4	4	5	3	4	2	1	5	5	4	1	2	3	2	3
2	19	1	1	60	5	5	4	2	1	1	1	1	2	2	2	2	3	1	2	1	3	1
2	19	1	2	30	1	4	1	1	4	4	3	1	1	4	1	1	1	1	1	1	1	2
2	19	1	2	120	3	4	3	1	3	4	3	1	4	4	3	3	3	5	5	1	1	1
2	20	1	2	120	3	3	3	3	3	1	1	1	3	3	3	3	3	3	3	3	3	3
1	19	1	2	90	2	2	4	4	4	3	3	2	3	3	4	4	2	2	3	3	2	4
1	19	1	1	15	3	2	2	2	1	3	3	1	1	2	2	1	3	3	3	3	4	4
2	19	1	2	30	2	4	2	1	4	5	3	2	1	2	2	2	2	2	1	2	2	3
2	19	1	3	120	4	5	3	4	4	3	3	4	4	4	1	1	1	3	3	3	3	3
2	19	1	2	60	4	5	3	4	4	3	2	3	4	4	4	4	3	3	2	4	5	4
1	18	1	1	180	4	3	4	3	4	3	4	3	4	3	4	3	4	3	4	3	3	4
2	20	1	3	30	3	3	3	2	3	4	4	4	3	2	3	4	3	4	4	3	4	4
2	22	1	2	15	3	3	3	3	3	3	2	2	2	3	2	2	3	3	3	2	2	2
2	21	2	2	80	4	3	5	4	3	4	4	4	4	4	4	4	4	4	4	4	4	4
2	19	1	3	100	3	3	5	4	3	4	4	5	3	4	4	5	3	4	5	4	4	3
2	23	1	3	60	3	3	3	2	3	4	4	4	3	2	3	4	3	4	4	3	4	4
1	19	1	3	180	3	3	5	4	3	4	4	5	3	4	4	5	3	4	5	4	4	3
1	20	1	3	180	3	3	3	2	3	4	4	4	3	2	3	4	3	4	4	3	4	4
2	24	1	4	60	4	3	5	4	3	4	4	4	4	4	4	4	4	4	4	4	4	4
2	19	1	2	30	1	1	1	1	1	1	1	1	1	1	1	1	1	4	1	1	1	1
2	24	3	4	50	1	1	1	1	1	1	1	1	1	1	1	1	1	1	1	1	1	1
1	23	1	7	60	1	1	1	1	1	1	1	1	1	1	1	1	1	1	1	1	1	1
2	22	1	2	240	3	2	2	2	2	2	3	3	2	3	3	2	2	3	3	3	3	3
2	21	1	2	30	1	2	2	3	2	2	3	3	3	3	2	3	3	3	2	3	3	3
2	19	1	1	60	3	3	3	3	3	2	3	2	2	3	2	3	3	3	2	3	2	2
2	19	1	1	30	4	3	4	4	3	4	3	4	3	3	4	4	4	3	3	4	4	4
2	21	1	1	30	3	3	3	3	3	3	3	3	3	3	3	3	2	2	2	3	3	3
2	20	1	3	90	3	2	2	2	3	3	3	3	2	2	2	3	4	2	4	4	4	4
2	20	1	5	20	1	2	1	1	1	1	1	1	1	1	1	1	1	2	2	1	1	1
2	20	1	2	30	2	2	1	2	3	3	3	3	2	4	2	1	2	3	3	2	2	2
2	20	1	2	30	2	2	2	2	2	1	1	1	1	1	1	1	1	1	1	1	1	1
2	20	1	2	90	3	3	4	4	4	4	3	4	4	4	3	3	3	3	4	4	4	4
2	19	4	1	60	5	3	5	4	5	4	4	3	2	2	5	3	3	4	2	4	4	4
2	20	1	4	120	1	2	1	1	2	2	1	1	1	2	1	1	1	2	1	1	1	1
2	21	4	2	45	3	2	2	3	2	3	3	3	3	2	2	2	2	2	2	2	2	2
2	20	4	2	30	3	2	1	2	3	2	2	3	2	2	3	2	3	2	2	2	3	3
1	22	3	2	30	3	2	1	2	2	3	3	2	2	1	2	2	3	3	2	1	3	3
2	20	4	1	90	2	2	1	2	2	2	3	2	1	1	2	1	2	2	3	2	2	3
1	20	1	6	37	2	2	2	2	2	2	3	3	3	2	3	3	2	3	3	2	3	3
2	20	1	4	75	3	1	1	1	2	2	3	2	3	2	2	3	1	3	3	2	3	3
2	20	1	3	45	1	2	1	1	4	4	4	1	1	1	2	2	1	3	3	1	1	3
2	20	1	1	50	3	2	5	3	2	4	3	4	4	3	4	1	3	3	2	1	3	3
2	21	1	3	45	1	2	3	3	3	2	3	3	2	3	3	2	3	2	3	3	3	2
2	20	4	3	90	3	2	1	1	1	1	1	1	2	3	2	1	2	3	3	2	2	1
2	20	4	3	60	1	1	2	1	2	1	2	2	3	1	1	1	2	4	4	3	2	2
2	20	4	2	20	2	2	1	1	1	2	3	1	3	1	2	1	1	4	2	1	3	3
2	19	4	3	30	1	4	1	2	4	4	4	2	1	1	1	1	1	2	1	1	1	1
2	19	4	3	60	3	5	4	3	5	5	5	2	3	3	1	1	1	4	4	4	1	4
2	18	4	2	30	2	5	5	3	3	4	4	3	4	4	4	4	4	4	3	4	4	3
2	19	4	2	45	3	4	1	1	3	4	4	3	3	3	2	1	1	1	3	3	4	4
1	19	1	3	120	3	4	5	4	4	5	5	4	3	1	2	3	3	2	2	3	2	3
2	19	2	1	60	5	3	5	4	5	4	4	3	2	2	5	3	3	4	2	4	4	4
2	20	1	4	120	3	4	1	3	3	3	3	3	1	3	1	1	1	3	1	1	1	1
2	19	1	2	5	3	3	3	5	3	3	4	5	3	3	3	3	3	3	3	3	3	3
2	19	1	2	60	1	4	1	1	4	4	4	4	4	4	4	4	1	4	1	1	1	4
2	19	2	2	90	1	2	1	1	2	1	2	2	2	1	1	1	2	2	1	3	2	1
1	20	1	3	120	3	3	3	2	3	3	3	4	3	3	2	3	4	5	4	3	2	3
2	20	2	2	60	3	3	1	1	2	1	1	2	1	3	1	1	1	2	2	3	2	1
1	19	4			2	2	2	2	2	2	2	2	2	2	2	2	2	2	2	2	2	2
1	23	1			3	4	1	3	4	2	3	4	3	5	5	4	5	4	5	3	4	3
2	19	1	1	20	1	1	3	5	3	1	1	1	1	3	1	4	1	3	1	3	3	5
2	19	1	1	10	4	4	4	4	4	5	4	4	4	4	4	4	4	4	5	4	4	5
2	19	1	2	60	3	3	3	3	3	3	3	3	3	3	4	3	4	4	3	4	5	3
2	19	1	3	30	3	3	1	2	4	4	4	2	2	2	3	1	3	3	3	4	2	4
1	20	1	1	60	4	4	4	4	4	4	4	4	4	4	4	4	5	4	4	4	4	4
2	19	1	2	30	3	4	2	2	3	3	3	2	2	3	3	3	3	4	3	4	2	3
2	19	1			3	3	4	2	2	2	2	2	2	3	3	4	4	2	3	4	4	4
2	19	1	4	60	2	5	2	5	4	5	3	5	1	3	3	1	3	3	3	2	2	1
2	19	1	2	90	4	3	4	4	3	3	3	4	3	3	4	3	5	3	5	4	4	3
2	22	1	3	60	2	4	4	3	3	3	3	3	3	4	4	4	4	2	2	4	4	3
2	20	4	2	30	3	3	3	3	4	4	4	4	3	3	4	4	4	3	3	3	4	4
1	20	1	1	15	1	3	1	2	3	4	4	3	1	2	1	1	2	4	1	1	1	1
2	20	1	7	10	1	2	1	2	1	2	1	2	1	2	1	2	1	2	1	2	1	2
2	19	1	2	60	4	5	5	4	5	5	5	5	3	5	5	1	3	5	5	5	3	5
2	19	1	2	15	5	4	5	5	4	3	3	3	4	4	4	4	4	4	4	4	5	5
2	21	1	1	30	3	3	3	3	2	4	3	3	2	2	3	3	4	3	2	2	2	2
2	24	1	2	90	2	2	2	2	2	2	3	3	2	4	5	3	2	3	1	2	3	5
2	21	1	1	30	5	5	5	5	4	3	3	3	4	3	4	4	3	3	3	4	4	4
2	20	1	2	90	1	1	2	2	4	4	4	2	2	2	2	2	2	2	2	3	3	1
2	20	3	3	30	1	2	3	3	4	5	4	3	2	3	4	2	5	4	2	4	5	2
2	19	3	2	45	3	2	4	3	2	2	1	3	3	3	3	3	2	2	2	2	3	2
2	19	1	2	60	2	2	1	1	3	2	3	2	2	4	2	2	1	1	1	1	3	5
1	21	1	2	30	3	4	4	5	5	4	4	4	3	3	3	3	4	4	4	5	4	4
2	19	1	2	180	3	3	3	4	4	5	4	4	3	4	4	5	4	4	3	3	3	5
2	19	1	3	30	1	4	1	1	4	4	3	1	2	3	1	1	2	5	3	2	2	3
1	19	1	6	45	2	2	1	1	3	4	4	1	1	1	1	3	3	4	4	4	3	2
1	19	1	7	60	3	4	3	5	3	3	4	3	4	3	3	3	4	3	3	5	4	3
2	19	1	3	30	1	3	1	2	3	2	1	2	3	2	1	2	2	3	2	2	2	1
2	18	1	2	30	3	3	3	3	3	3	3	3	3	3	3	3	3	3	3	2	2	2
2	19	1	2	30	5	5	5	5	4	4	4	3	3	4	5	4	3	4	3	4	4	4
2	19	1	5	90	3	5	1	2	3	5	5	1	1	5	5	2	4	5	4	3	2	3
1	22	1	2	90	3	4	3	3	3	4	4	3	3	2	4	2	3	3	3	2	4	3
2	19	1	1	20	2	5	1	1	4	5	5	2	3	2	3	1	1	4	3	1	1	5
2	19	1	3	120	1	5	1	1	2	5	4	2	1	3	3	1	1	5	3	1	2	3
1	19	1	2	60	2	1	1	3	2	2	2	3	3	2	1	2	1	4	2	1	1	2
1	25	1	2	120	2	3	2	2	3	3	3	3	3	3	3	3	3	3	3	3	3	3
2	19	1	2	120	1	1	1	1	1	2	1	1	2	2	1	2	2	2	2	2	1	2
2	19	1	3	90	2	2	4	3	3	3	3	3	2	2	4	4	4	3	4	4	4	3
2	19	1	4	90	2	3	3	2	2	3	3	4	3	4	4	4	1	1	3	2	4	1
2	19	1			3	3	3	3	3	3	3	3	3	4	3	3	3	3	3	3	3	3
2	20	1	1	30	4	4	5	5	4	3	3	4	4	2	5	5	5	4	1	4	5	2
2	19	1	3	120	3	4	1	3	3	4	4	2	2	4	2	2	2	2	2	1	1	3
2	19	1	2	30	3	2	3	3	4	4	4	4	4	4	4	3	4	4	4	3	4	4
2	19	1	5	120	4	4	1	1	4	4	4	4	4	4	4	4	4	4	4	1	1	2
2	19	1			1	1	1	1	4	4	1	1	1	2	2	1	1	2	1	1	1	3
2	19	1	2	60	3	4	5	3	3	3	4	3	3	4	4	4	4	4	3	3	4	3
2	19	1	5	60	3	4	4	3	3	3	4	4	3	4	4	3	4	3	4	4	4	4
2	20	1	1	30	2	2	1	2	2	2	2	1	1	1	1	1	1	1	1	1	1	1
2	19	1	3	90	3	3	3	4	4	4	3	3	3	4	3	4	4	4	3	3	4	3
2	19	1	2	60	3	3	3	3	3	3	3	2	2	2	3	3	2	2	2	3	3	3
2	19	1	3	60	3	3	4	4	4	3	2	2	3	3	4	4	4	3	4	3	2	3
2	19	1	2	90	3	3	3	3	3	3	3	3	3	3	3	3	3	3	3	3	3	3
2	19	1	2	90	3	2	1	2	1	3	2	2	2	4	3	2	4	2	2	3	1	1
2	19	1	2	90	3	3	2	3	3	3	3	3	3	3	3	3	3	3	3	3	3	3
2	19	1	1	15	2	2	1	3	1	3	3	1	1	3	2	1	1	3	3	1	1	1
2	20	4	2	90	2	3	2	3	3	3	3	2	3	4	3	3	3	4	3	3	3	3
2	20	1	3	90	1	1	1	1	1	1	1	1	1	1	1	1	1	1	1	1	1	1
2	25	1	1	20	2	2	2	2	2	2	2	2	2	2	2	2	2	2	2	2	2	2
1	20	1	3	30	1	4	1	2	3	4	4	4	1	1	1	1	2	2	1	1	1	2
1	20	1	7	120	3	4	1	1	3	4	4	1	4	1	1	1	1	3	2	1	1	2
2	20	1	2	90	1	5	5	5	5	5	5	5	5	5	5	5	5	5	5	5	5	5
1	25	1	4	120	3	2	3	3	3	3	3	2	3	3	2	2	3	3	4	5	4	5
2	19	1	2	60	3	1	3	3	3	3	3	1	3	3	3	3	3	3	3	3	3	3
2	23	1	2	60	3	3	1	3	4	4	3	2	2	3	3	3	3	4	3	3	4	3
2	19	1	2	30	1	2	1	1	5	5	1	1	1	1	1	1	1	1	1	1	1	1
2	19	1	2	30	3	4	2	3	5	5	5	2	3	3	4	5	3	5	3	2	5	5
2	21	1	2	50	2	4	1	2	3	3	3	2	3	4	2	2	2	4	3	2	2	3
2	19	1	2	60	3	3	3	3	3	3	3	3	3	3	3	3	3	3	3	3	3	3
2	19	1	3	30	4	4	4	3	4	4	3	5	4	1	5	4	1	1	3	3	4	5
2	20	1	1	120	5	3	5	5	3	3	3	3	3	4	3	5	4	3	2	2	4	4
2	19	1	5	90	3	5	1	3	5	5	5	3	3	4	3	2	2	3	1	1	2	3
2	19	1	3	20	4	5	3	2	4	4	4	2	2	4	3	2	4	4	3	1	4	4
2	19	1			4	4	5	3	5	4	4	3	4	3	4	4	5	3	3	4	4	4
2	19	1	2	45	2	3	1	1	3	3	3	3	3	3	3	3	3	3	3	3	3	3
2	21	1	3	60	2	2	2	1	3	3	3	1	2	1	2	2	1	2	2	1	3	2
2	20	1	4	90	4	4	4	4	3	3	3	4	4	3	3	3	4	3	3	3	4	4
2	20	1	5	120	2	2	4	3	3	4	4	4	4	4	3	3	3	4	4	3	3	3
1	20	1	2	45	3	3	2	2	2	1	1	2	2	3	2	3	3	2	2	4	3	2
2	20	1	6	120	3	3	3	3	3	3	3	3	3	4	3	4	3	3	3	3	3	3
2	20	1	1	60	1	3	1	2	3	4	4	2	2	4	2	2	2	2	2	2	2	3
2	21	1	5	120	3	4	3	2	4	3	4	3	3	4	4	3	4	3	4	4	4	4
2	19	1	3	90	3	3	3	4	4	4	5	5	5	2	2	3	4	3	3	4	5	5
2	20	1	5	60	4	3	2	2	4	4	4	3	4	3	4	2	3	4	3	2	4	3
2	24	4			3	3	2	3	3	4	3	4	3	3	3	3	4	4	3	4	3	3
2	20	1	2	30	2	2	1	1	2	2	2	2	3	3	3	1	2	4	3	2	2	2
1	20	1	5	45	3	2	3	3	3	4	4	4	3	2	2	2	3	3	2	2	2	3
2	19	1	2	30	3	4	3	2	4	4	4	2	3	3	4	3	3	5	2	2	3	4
2	20	1	2	30	4	3	3	3	4	4	3	4	3	4	3	4	3	4	3	4	4	4
1	20	1	2	20	3	4	3	3	4	3	4	3	3	3	4	3	3	4	3	3	4	3
2	20	1	1	20	4	5	4	4	4	3	4	4	3	3	3	4	5	5	4	4	4	4
2	20	1	1	60	4	4	5	5	4	5	4	5	5	5	4	5	5	5	4	4	4	4
2	22	1	2	30	4	3	3	4	4	3	4	3	4	3	4	4	4	3	4	4	3	3
2	20	1	3	30	3	3	4	3	3	4	3	4	3	4	3	4	3	4	3	3	4	3
2	20	1	2	10	3	3	4	4	3	4	3	3	3	3	4	4	4	3	3	3	4	3
1	20	1	4	30	3	3	3	4	4	4	3	4	4	3	3	4	4	4	4	3	4	4
2	20	1	2	60	3	3	4	4	3	4	3	4	3	4	4	4	3	3	4	3	4	3
2	20	1	3	120	3	3	4	3	4	3	4	3	3	4	3	4	3	3	4	3	4	3
1	23	1	2	20	3	3	4	4	3	4	3	4	3	4	3	4	4	4	3	4	4	3
2	19	1	2	90	3	1	1	1	2	2	1	4	4	4	4	4	5	3	3	1	2	1
2	19	1	4	60	1	1	1	1	5	5	5	1	1	1	1	1	1	5	5	1	1	1
2	19	1	5	60	3	5	3	3	3	4	3	3	1	3	1	2	2	3	3	2	1	1
2	19	1	2	90	4	3	5	3	4	2	2	3	4	4	4	5	5	3	2	5	4	3
2	19	1	1	15	1	2	1	2	1	2	1	2	1	1	1	3	3	4	1	1	1	1
2	19	1	4	35	1	4	1	2	4	5	5	2	3	1	3	1	1	1	1	3	2	5
2	18	1			1	3	1	3	4	4	4	3	2	3	2	1	1	3	2	2	2	3
2	19	1	1	120	2	4	1	3	2	4	5	3	2	2	2	2	4	2	1	1	2	1
2	19	1	5	30	1	1	1	1	2	3	1	2	1	2	1	1	1	1	5	1	1	3
2	19	1			3	5	1	4	5	5	1	5	1	5	3	3	2	1	1	3	1	2
2	19	1	1	60	1	1	5	1	1	1	1	1	2	2	2	2	2	1	2	2	5	5
2	19	1	2	90	2	3	2	4	3	2	2	3	4	3	4	4	4	4	4	3	4	3
2	19	1	3	60	3	3	3	3	1	1	1	3	3	1	2	2	2	2	1	1	2	1
1	19	4	3	50	4	3	5	4	3	3	3	4	3	4	5	4	4	3	3	4	4	3
2	19	4	2	20	3	4	1	1	2	4	4	1	2	3	2	2	2	3	3	2	1	2
2	19	1	2	90	1	2	1	1	1	2	1	2	1	1	2	2	1	1	2	2	2	1
2	19	1	2	90	3	3	3	3	3	3	3	3	3	3	3	3	3	3	3	3	3	3
2	19	1	1	120	3	3	3	3	3	3	3	3	3	3	3	3	3	3	3	3	3	3
2	19	1	2	90	1	2	3	2	1	1	2	2	3	3	2	2	2	2	1	3	2	2
2	19	1	1	60	4	3	3	3	3	3	3	3	4	3	3	3	3	4	3	3	3	3
1	19	1	2	80	4	3	2	3	3	3	3	2	3	2	3	2	3	3	3	3	3	3
1	21	1	3	60	2	3	2	2	3	3	3	2	3	2	3	2	2	3	3	2	3	3
2	19	1	2	90	3	2	2	2	2	3	3	3	2	3	2	2	2	2	3	3	2	2
2	19	1	7	20	3	3	2	2	3	3	2	3	3	3	2	2	2	3	3	2	3	3
1	24	1	2	30	3	3	2	2	3	3	3	2	3	2	2	2	2	2	2	2	3	3
2	19	1	7	60	3	4	2	2	1	1	1	1	3	4	4	5	5	4	3	4	4	1
1	21	1	3	120	3	3	3	3	3	4	4	4	3	3	3	3	2	2	2	2	3	3
2	18	1	2	30	1	2	1	2	2	2	2	1	3	3	2	4	3	2	2	1	2	1
2	19	1	2	45	1	3	2	1	4	4	4	2	1	3	1	1	1	3	4	2	1	3
1	21	1	3	120	3	3	3	3	3	4	4	4	3	3	3	3	2	2	2	2	3	3
2	19	1	3	240	3	3	4	3	1	2	3	2	2	3	1	1	1	2	3	1	2	1
1	21	1	3	120	3	2	2	2	3	3	3	3	2	2	2	2	2	3	3	2	2	2
1	21	1	3	120	2	3	3	3	3	4	4	3	3	3	2	2	2	3	3	2	2	2
2	19	1	1	540	3	3	4	2	1	3	3	5	4	3	3	3	3	4	2	3	1	1
1	21	1	3	120	3	3	3	3	3	4	4	4	3	3	3	3	2	2	2	2	3	3
2	21	1		60	4	5	2	3	5	5	4	3	3	3	2	2	2	2	1	2	5	4
2	19	1		60	3	3	2	2	1	1	1	2	2	1	1	1	2	2	1	1	1	1
2	19	1		60	1	3	2	2	5	5	3	2	2	3	3	1	1	3	4	3	1	5
2	19	1		120	1	5	1	1	5	4	1	4	2	1	3	2	2	2	2	1	1	5
2	19	1			2	3	3	2	2	1	1	2	2	1	2	1	3	1	1	1	2	1
2	19	1		75	1	1	2	2	1	2	3	3	2	3	3	4	1	1	2	1	1	4
2	19	1		65	3	5	1	1	2	2	2	2	1	1	2	3	2	2	3	1	2	1
2	19	1		60	2	4	1	2	1	1	1	1	1	2	2	1	2	2	3	1	2	2
2	19	1		180	2	2	4	4	3	2	2	4	4	4	4	3	3	4	2	1	4	2
2	19	1		10	3	3	4	2	5	3	1	3	4	4	3	3	2	3	4	1	2	4
2	19	1		40	1	4	1	4	3	4	3	2	1	1	1	1	4	3	1	3	3	1
2	19	1		60	1	1	2	1	1	1	1	1	4	2	2	3	3	3	4	3	4	4
1	19	1		90	2	3	3	3	2	3	3	2	3	3	3	3	3	3	3	2	3	3
1	20	1	2	60	2	2	1	3	3	3	2	2	2	2	2	2	2	2	2	1	2	2
2	20	1	3	60	2	1	1	2	2	2	2	2	2	3	2	2	2	2	2	1	2	2
2	20	1	1	20	1	1	1	1	2	1	2	2	2	1	1	1	2	2	2	1	1	1
2	22	1	1	20	1	1	1	3	2	2	3	3	2	3	2	2	1	1	2	2	1	2
1	20	1	2	120	2	2	2	3	3	3	3	3	3	4	3	3	3	3	3	2	3	3
2	20	1	1	120	1	1	1	2	3	2	2	2	2	2	2	2	2	2	2	1	2	2
2	20	1	2	60	1	1	1	3	4	4	3	3	3	3	3	3	3	3	3	1	3	3
2	20	2	2	60	2	2	2	2	2	2	2	2	2	2	2	2	2	2	2	1	2	2
2	20	3	2	60	3	3	3	2	2	2	1	2	2	2	2	2	2	2	2	1	1	1
2	20	2	2	60	2	2	1	2	2	2	2	2	2	2	2	2	2	2	2	1	2	2
2	20	3	1	60	3	3	2	2	1	1	1	1	1	2	2	2	2	2	2	1	2	2
1	20	1	2	60	2	2	2	2	2	3	2	3	2	2	3	2	2	2	2	1	1	1
2	20	1	1	60	1	3	1	3	3	3	1	2	2	3	1	1	1	2	2	1	1	4
2	20	1	1	20	1	2	2	2	3	3	3	2	2	3	3	3	3	4	3	1	2	3
2	20	1	3	20	1	3	1	2	4	4	3	2	2	3	4	2	3	3	4	3	2	4
2	20	1	2	45	1	4	1	3	2	4	3	3	2	3	2	1	1	5	3	3	3	3
2	20	1	2	30	3	2	1	1	1	1	1	3	3	3	2	1	1	3	3	1	1	1
2	20	1	2	90	1	2	1	3	3	4	4	3	2	2	2	2	2	2	3	2	3	2
2	24	1	2	90	1	1	1	1	1	1	1	3	3	3	1	1	1	3	3	1	1	1
2	20	1	2	105	5	2	4	2	2	2	2	2	4	2	4	4	4	3	1	4	4	2
2	22	1	2	105	4	4	5	4	4	4	4	4	4	3	4	4	4	4	2	3	4	5
2	20	1	2	45	5	1	3	1	1	5	2	1	1	1	2	2	3	3	1	3	5	1
2	20	1	2	20	2	2	3	4	3	2	1	4	1	4	3	2	3	3	3	4	3	2
2	19	1			2	4	1	2	4	4	2	2	1	4	2	1	2	4	2	2	2	4
2	20	1	1	60	1	3	1	3	3	3	1	2	2	3	1	1	1	2	2	1	1	4
2	20	1	1	20	1	2	2	2	3	3	3	2	2	3	3	3	3	4	3	1	2	3
2	20	1	3	20	1	3	1	2	4	4	3	2	2	3	4	2	3	3	4	3	2	4
2	20	1	2	45	1	4	1	3	2	4	3	3	2	3	2	1	1	5	3	3	3	3
2	20	1	2	30	3	2	1	1	1	1	1	3	3	3	2	1	1	3	3	1	1	1
2	20	1	2	90	1	2	1	3	3	4	4	3	2	2	2	2	2	2	3	2	3	2
2	24	1	2	90	1	1	1	1	1	1	1	3	3	3	1	1	1	3	3	1	1	1
2	20	1	2	105	5	2	4	2	2	2	2	2	4	2	4	4	4	3	1	4	4	2
2	22	1	2	105	4	4	5	4	4	4	4	4	4	3	4	4	4	4	2	3	4	5
2	20	1	2	45	5	1	3	1	1	5	2	1	1	1	2	2	3	3	1	3	5	1
2	20	1	2	20	2	2	3	4	3	2	1	4	1	4	3	2	3	3	3	4	3	2
2	19	1			2	4	1	2	4	4	2	2	1	4	2	1	2	4	2	2	2	4
1	24	1	1	60	4	4	4	3	3	3	3	2	2	4	5	5	5	5	4	4	4	3
1	20	1	1	120	3	5	5	5	4	4	3	1	3	4	4	4	5	3	1	3	4	3
2	19	1	3	90	3	3	3	3	4	4	4	4	3	3	3	3	3	3	3	3	2	2
2	20	1	3	90	3	3	3	2	3	2	3	2	2	2	3	2	3	2	2	3	3	2
2	20	1	2	60	4	4	4	4	4	4	3	3	3	3	3	4	4	3	3	4	3	3
2	20	1	1	60	3	3	4	4	3	3	3	4	3	3	3	4	3	3	3	4	3	3
1	22	1	5	30	3	3	3	3	3	3	3	3	3	3	3	3	3	3	3	3	3	3
1	19	1	3	1	2	2	2	2	2	2	2	2	2	2	2	2	2	2	2	2	2	2
1	21	1	1	30	4	4	4	3	3	3	3	2	2	4	5	5	5	5	4	4	4	3
1	19	1	3	60	3	5	5	5	4	4	3	1	3	4	4	4	5	3	1	3	4	3
1	19	1	3	60	4	2	3	3	2	2	2	3	3	3	3	3	3	2	2	4	3	3
2	23	2	2	60	3	3	4	4	3	3	3	4	3	3	3	4	3	3	3	3	3	3
2	24	1	3	150	4	4	4	3	4	4	4	4	3	3	3	4	4	1	2	4	4	4
2	20	1	2	90	4	5	5	5	5	4	4	3	3	4	4	5	4	4	4	4	3	3
2	22	2	3	60	3	4	3	3	4	3	3	3	4	4	3	3	4	4	3	4	3	3
1	19	1	3	60	3	3	4	4	2	2	3	3	3	4	2	3	3	4	2	3	3	4
2	19	1	4	120	3	3	3	3	2	2	2	2	3	2	3	4	4	4	3	4	3	3
1	20	1	1	10	2	2	1	1	2	2	2	2	2	4	2	1	1	2	1	3	3	3
1	19	1	2	60	4	4	4	4	4	4	4	2	2	3	4	4	4	4	2	2	2	4
1	20	3	3	60	3	4	2	2	4	4	4	2	4	2	5	5	5	2	3	2	2	3
1	19	1			1	2	1	1	5	4	2	1	3	2	1	1	3	3	1	1	1	1
2	20	1	2	120	1	2	1	1	1	2	1	2	1	1	2	2	1	1	2	2	2	2
2	20	1	3	30	1	1	1	1	1	1	1	1	1	1	1	1	1	4	1	1	1	1
2	19	1	4	60	2	3	2	2	4	4	4	3	2	2	3	3	2	4	4	3	2	3
2	20	1	2	30	3	3	1	1	3	3	3	1	1	2	3	3	1	2	2	1	3	3
2	21	1	2	90	2	2	1	2	4	4	4	2	3	4	3	3	2	4	3	2	2	4
2	19	1	2	30	2	4	1	2	4	4	4	2	3	3	3	2	3	4	2	2	3	4
2	19	1	3	45	3	3	2	3	3	4	4	4	3	2	4	2	2	3	3	4	3	3
2	20	1	1	60	2	2	3	2	3	2	3	2	2	3	3	3	2	3	3	2	2	1
1	19	1	2	60	4	4	4	4	4	4	4	2	3	3	4	4	4	3	2	4	4	5
2	20	1	2	45	3	2	2	2	2	3	3	2	2	3	2	3	2	2	2	3	2	3
1	20	1	4	50	3	2	3	4	3	3	3	2	3	3	2	2	3	4	3	3	3	3
1	20	1	3	60	2	2	2	2	3	2	2	2	2	2	2	2	2	3	2	2	1	1
2	20	1	2	45	2	2	2	3	2	2	1	2	2	3	2	2	2	2	1	2	2	2
1	20	1	2	90	2	2	3	3	2	3	3	2	3	2	2	3	2	2	2	1	1	1
2	20	1	1	60	2	2	2	2	2	2	2	2	2	2	2	2	2	3	2	3	2	1
2	20	1	1	30	2	2	2	2	2	2	1	1	1	1	1	1	1	1	1	1	1	1
2	20	1	1	45	2	2	2	3	2	3	3	2	2	2	1	1	1	2	2	2	1	1
1	20	1	1	45	2	2	2	2	1	1	2	1	1	1	2	2	2	2	1	2	1	1
1	20	1	2	60	2	2	2	3	3	3	3	3	2	2	3	3	3	2	3	3	3	1
1	22	1	1	60	2	2	2	3	3	3	2	4	2	3	3	3	3	3	2	4	3	3
2	24	1	1	15	3	4	4	4	3	5	3	2	3	3	3	2	3	3	3	3	4	3
2	21	1	3	15	4	4	1	1	4	4	3	3	3	2	4	3	3	4	3	4	3	3
2	21	1	3	10	3	4	3	4	3	3	3	3	3	4	4	3	4	4	5	5	2	2
2	20	1	1	30	3	3	3	3	3	2	3	3	3	2	3	3	3	3	2	3	3	3
2	20	1	2	45	3	3	3	2	3	3	3	2	3	3	2	2	2	3	3	3	3	3
1	21	1	2	30	3	3	3	3	3	3	2	3	3	3	2	3	3	2	3	3	3	3
1	23	4	4	45	3	3	2	3	3	2	3	2	3	2	3	3	3	3	4	4	4	4
2	23	1	1	30	1	1	1	1	2	1	1	1	1	2	2	1	2	3	2	1	2	2
2	19	4	4	90	3	1	3	3	2	1	2	3	3	3	3	3	3	1	1	3	3	1
2	19	1	2	90	2	2	1	2	3	3	3	2	1	1	2	2	2	4	2	2	3	3
2	23	1	1	60	1	1	1	1	1	1	1	1	2	2	1	2	1	1	1	2	1	1
2	23	1	2	60	2	2	1	2	2	1	3	2	3	3	2	1	3	2	2	3	2	2
2	23	1	1	30	2	2	2	2	1	1	2	2	3	2	2	1	2	2	3	2	2	2
2	23	1	0	0	2	2	1	3	1	1	2	3	4	2	1	2	3	2	3	3	1	2
2	19	1	2	120	1	1	1	2	1	1	1	2	2	2	1	1	1	2	2	1	1	1
2	19	1	3	15	1	1	1	1	1	1	1	1	2	2	1	1	1	1	2	1	1	1
2	20	1	1	45	1	3	1	1	3	3	3	1	1	3	3	2	1	2	1	3	1	1
2	19	1	2	30	3	4	1	2	3	3	3	2	1	2	1	1	1	4	2	2	2	3
1	19	1	2	60	3	3	4	4	3	2	4	3	4	5	3	4	3	4	3	4	3	1
2	20	2	3	60	2	4	3	4	1	1	1	3	3	1	3	3	3	3	4	3	4	5
2	19	1	1	30	5	4	2	1	4	5	4	2	2	3	1	3	2	3	3	1	2	3
2	19	1	2	120	3	5	5	5	3	5	3	3	2	2	2	3	3	2	3	1	3	3
2	19	1	1	45	5	4	4	4	5	5	4	4	4	4	5	4	5	4	4	3	4	4
2	19	1	2	30	1	1	1	2	2	4	3	1	1	3	3	2	2	3	3	3	3	3
2	19	1	1	30	1	3	1	1	3	3	3	1	2	2	1	1	2	2	1	1	1	2
2	19	1	2	120	3	2	4	3	3	3	3	3	3	4	3	4	3	4	3	3	3	3
2	19	1	4	90	4	4	4	3	2	2	2	3	2	2	2	2	3	3	2	2	2	2
2	19	1	1	30	2	2	2	1	1	3	3	1	1	1	1	1	1	3	2	1	1	1
2	18	1	2	30	4	2	5	5	2	1	3	5	3	3	5	5	5	2	2	5	5	3
2	19	1	1	60	5	5	3	3	3	4	4	4	4	3	3	3	4	4	4	3	3	3
2	21	1	3	30	4	3	4	4	4	3	3	3	3	4	4	4	3	3	3	4	4	4
2	18	2	2	60	2	2	1	1	2	2	2	1	1	2	2	1	2	3	3	2	1	1
2	18	2	1	20	2	1	1	1	3	2	1	1	2	2	2	1	1	3	1	1	1	2
1	22	2	3	75	3	3	3	1	2	2	2	3	2	3	3	3	2	3	2	3	2	2
1	19	2	4	90	3	2	2	3	3	3	4	3	1	1	3	3	2	3	5	3	1	3
2	19	2	4	90	3	3	3	3	2	2	4	4	3	4	2	3	5	3	3	4	2	5
2	19	2	1	20	1	1	1	1	1	3	1	1	2	1	1	1	2	2	1	2	1	1
2	19	2	2	45	1	4	1	1	3	4	3	2	2	3	3	2	5	3	4	2	1	2
2	19	2	2	60	3	3	3	3	4	4	3	3	2	3	3	4	4	3	2	3	4	3
2	16	2	2	60	3	1	1	2	3	3	4	3	3	3	1	1	1	2	1	3	1	1
2	18	2	1	30	3	4	1	1	2	3	4	2	1	3	1	1	2	3	2	4	4	3
2	22	2	2	30	2	2	1	1	1	3	3	2	2	3	1	1	2	4	3	1	2	2
2	25	2	3	60	2	4	2	2	3	4	3	2	4	3	4	2	3	2	3	4	2	4
2	20	1	5	60	3	2	5	3	2	2	2	2	2	3	5	2	2	2	2	5	5	3
2	20	1	5	130	3	4	3	3	3	3	3	3	3	2	3	3	3	4	4	2	3	3
2	20	1	2	10	2	2	4	3	2	2	2	4	3	3	3	3	3	2	4	3	3	3
2	20	1	5	10	1	3	1	2	3	3	3	2	3	1	3	1	3	1	1	1	1	1
2	20	1	4	90	3	3	1	1	2	3	3	1	2	3	3	1	1	2	2	2	1	1
2	20	1	2	30	2	4	1	3	4	4	4	5	2	1	1	1	1	3	2	1	3	4
2	20	1	4	75	4	4	2	3	4	5	5	3	4	4	3	3	2	4	5	5	3	3
2	20	1	5	120	4	5	3	4	5	5	5	3	2	3	4	4	4	4	2	4	2	3
2	20	1	2	45	4	3	3	3	3	3	3	3	3	3	3	3	3	3	3	3	3	3
2	20	1	2	15	1	2	1	2	3	3	3	2	1	4	2	1	1	4	2	4	2	1
2	20	1	5	90	4	3	4	4	4	3	4	3	5	4	5	5	3	4	5	4	5	3
2	20	1	5	90	4	4	4	4	4	4	4	4	3	4	4	4	4	1	4	4	4	4
2	18	1	1	30	1	2	1	1	1	1	1	1	1	1	1	1	1	3	2	1	1	1
2	19	1	2	90	3	3	4	3	3	3	3	3	3	3	3	3	3	3	3	3	3	3
2	19	1	1	60	4	4	4	4	4	4	4	4	4	4	4	4	4	4	4	4	4	4
2	19	1	2	60	3	3	4	3	3	3	3	3	3	3	3	3	3	3	3	3	3	3
2	19	1	2	60	2	4	3	3	4	4	4	4	3	4	3	3	3	3	3	3	2	2
2	19	1	1	120	3	5	3	3	3	4	4	3	3	4	3	4	3	3	3	3	2	1
2	19	1	2	30	3	3	3	3	3	3	3	3	3	3	2	2	2	3	3	3	2	3
2	19	1	2	60	2	2	5	4	4	3	3	5	5	5	4	4	3	2	5	4	3	3
1	19	1	2	60	3	4	3	3	5	4	4	3	3	3	3	2	3	3	3	1	3	4
1	19	1	5	60	2	4	3	3	4	4	4	4	4	4	3	3	3	3	3	3	2	2
1	20	1	2	30	4	3	4	4	3	4	5	5	4	5	4	4	4	3	5	4	4	5
2	20	1	2	120	3	3	5	5	3	4	3	5	5	5	3	5	5	3	3	5	5	4
2	19	1	5	60	1	2	1	3	3	2	2	4	3	4	3	4	2	3	5	4	2	4
2	20	1	2	30	1	2	1	1	1	2	1	1	1	1	1	1	2	5	1	1	2	2
2	19	1	2	40	1	3	1	2	2	4	4	2	3	1	1	3	3	4	1	1	2	4
2	19	1	4	45	2	3	2	2	2	4	4	2	3	1	1	1	4	4	2	2	3	4
1	19	1	4	60	3	4	1	2	3	4	4	2	2	3	1	1	3	4	2	1	3	4
2	19	1	2	30	2	4	1	2	4	4	4	2	3	3	3	2	3	4	2	2	3	4
1	19	1	3	75	3	4	1	1	5	5	4	2	3	1	2	2	3	3	2	1	3	4
2	21	1	2	30	3	3	1	1	3	3	3	1	3	2	3	2	3	3	3	4	3	4
2	19	1	4	80	1	4	1	2	5	5	5	2	2	3	3	2	3	4	2	1	3	4
2	20	1	4	80	2	4	1	1	3	4	4	2	3	1	1	1	2	3	1	1	3	4
2	19	1	4	60	1	4	1	2	3	4	4	3	3	2	2	2	3	4	1	1	2	4
2	20	1	2	30	1	1	1	1	1	1	1	1	1	1	1	1	1	1	1	1	1	1
1	19	1	3	60	1	3	1	1	2	3	4	1	2	1	3	2	3	4	1	1	3	2
1	19	1	2	40	3	2	2	2	3	4	4	2	2	1	3	2	2	4	1	1	2	4
2	19	1	3	60	2	2	1	1	2	4	4	3	4	4	3	3	2	4	2	2	3	3
1	19	1	4	75	2	1	1	1	2	4	4	2	2	1	1	1	2	3	2	1	4	3
2	19	1	3	75	2	2	1	1	2	4	4	3	3	3	3	4	4	2	3	2	2	3
2	19	1	5	180	2	2	1	1	5	5	5	1	2	3	2	1	1	2	5	2	3	5
2	19	1	1	60	2	2	2	2	2	2	2	2	2	2	2	2	2	2	2	2	2	2
2	19	1	1	90	3	3	5	4	3	3	4	3	4	5	5	4	5	3	5	5	5	3
2	19	1	1	40	1	1	1	2	3	2	1	2	3	5	4	3	2	3	5	3	3	5
1	19	1	3	60	4	4	5	5	5	5	5	4	5	5	5	5	5	5	5	5	4	4
2	19	1	1	30	1	2	1	1	2	2	2	1	1	1	2	1	1	2	2	1	1	3
2	19	1	2	90	3	3	4	3	3	3	3	3	3	3	3	3	3	3	3	3	3	3
2	21	1	2	30	5	5	5	5	5	5	5	5	5	5	5	5	5	5	5	5	5	5
2	19	1	2	90	4	4	4	4	5	5	4	5	4	3	3	3	4	4	4	5	5	5
2	18	1	2	60	2	2	1	1	2	2	2	1	1	2	2	1	2	3	3	2	1	1
2	19	1	2	40	2	1	1	2	3	2	3	4	5	4	3	2	1	2	3	4	4	3
2	18	1	1	20	2	1	1	1	3	2	1	1	2	2	1	1	3	1	1	1	2	2
2	19	1	2	45	1	4	1	1	3	4	3	2	2	3	3	2	5	3	4	2	1	2
2	19	1	2	60	3	3	3	3	4	4	3	3	2	3	3	4	4	3	2	3	4	3
2	21	2	3	45	2	2	3	2	2	1	2	1	1	2	3	2	2	1	1	2	3	3
2	23	1	7	40	3	2	3	2	1	2	1	1	2	3	2	2	1	2	2	1	3	2
2	22	2	4	45	2	1	2	2	3	2	2	2	2	2	1	2	1	1	1	2	1	2
1	20	1	3	75	1	1	1	2	1	2	2	1	1	2	2	1	1	2	2	1	1	1
1	20	1	6	45	1	1	2	1	3	2	1	1	1	2	1	1	2	2	2	2	3	1
1	20	2	4	75	1	1	1	2	1	2	2	1	2	2	2	2	2	1	1	2	2	1
2	24	1	5	60	3	3	3	2	2	3	2	2	3	2	3	2	3	1	2	1	1	1
2	22	1	4	10	2	2	2	2	2	2	2	2	2	2	2	2	2	2	2	2	2	2
2	19	1	4	60	2	2	2	2	2	1	1	1	2	2	1	1	2	2	2	1	1	1
2	24	1	2	60	2	2	2	2	3	3	3	2	2	2	2	2	2	3	3	3	3	3
1	24	1	3	45	3	3	3	3	2	3	3	2	3	3	3	3	3	4	3	3	3	4
1	20	1	3	60	3	3	3	3	4	4	4	4	4	4	3	3	3	4	4	3	3	3
2	20	1	3	60	3	3	3	3	3	3	4	4	4	4	4	2	4	4	4	2	2	2
2	24	1	3	30	2	2	2	2	3	3	2	3	3	3	3	2	3	2	3	3	3	3
2	20	1	3	60	2	2	2	2	3	3	2	3	3	3	3	2	3	2	3	3	3	3
1	23	1	2	60	2	2	2	3	3	3	3	3	3	2	2	2	2	2	2	2	2	2
1	22	1	3	60	3	3	3	3	3	3	3	4	4	4	4	4	4	3	3	3	3	3
2	23	1	3	45	2	2	3	3	3	2	2	2	2	3	3	3	3	3	3	3	3	3
2	23	1	1	120	3	3	3	3	3	3	3	3	3	3	3	3	4	4	3	3	3	3
2	23	1	3	25	4	4	5	4	4	4	4	4	4	3	4	3	3	3	3	2	4	3
1	19	1	3	30	4	4	4	4	4	4	4	4	4	4	4	4	4	4	4	4	4	4
2	20	1	2	60	5	4	4	4	3	3	4	4	4	5	4	5	5	4	4	3	4	4
1	19	1	1	30	1	2	1	2	1	3	1	3	1	4	1	1	1	1	2	3	4	4
1	19	1	2	30	1	2	3	3	2	2	3	2	1	5	3	3	2	4	5	5	4	3
2	21	1	3	60	4	4	4	3	4	4	4	3	4	3	3	3	4	4	4	3	4	3
1	20	1	1	30	1	1	1	2	2	2	3	3	3	4	4	4	4	4	5	5	5	5
1	22	1	3	60	4	4	4	4	5	5	4	5	4	5	4	4	5	5	5	4	4	5
1	19	1	3	90	2	3	4	3	2	2	3	2	3	3	3	2	3	4	2	3	4	3
1	22	1	2	60	3	4	5	4	4	3	2	3	4	5	4	3	2	3	4	5	4	3
2	21	1	2	60	4	3	4	4	4	5	4	3	4	4	3	4	4	3	4	3	4	4
2	20	1	3	60	4	3	4	5	4	4	4	3	2	3	4	3	4	5	3	4	4	4
2	20	1	3	60	5	4	5	5	5	4	4	4	5	4	4	5	5	5	4	4	4	4
1	19	1	2	60	3	4	5	5	5	4	3	4	4	4	3	3	3	3	5	5	5	5
1	19	2	4	120	4	4	3	3	3	4	4	3	3	2	4	3	3	4	5	2	4	3
1	19	1	3	60	3	3	4	3	2	2	3	2	4	4	4	3	3	4	2	2	3	4
1	19	1	1	60	3	3	3	3	2	2	2	2	2	3	3	3	3	2	1	2	2	2
2	21	1	2	45	3	4	3	3	2	3	2	4	4	3	4	3	3	2	3	2	3	3
2	24	1	1	30	3	3	4	1	4	4	4	1	4	4	2	2	4	4	4	3	3	2
2	22	1	3	60	4	4	3	4	2	2	3	3	4	3	4	2	2	3	4	3	3	2
2	19	1	3	60	2	2	2	3	3	2	1	4	2	3	2	2	3	3	2	1	1	1
2	20	1	3	60	5	4	3	4	5	4	5	4	5	4	5	4	5	4	5	3	3	3
1	24	1	3	60	4	3	5	3	3	3	2	3	3	4	4	3	3	1	2	4	4	3
2	21	1	3	90	3	3	4	4	3	4	3	3	3	4	3	3	3	4	3	3	3	3
1	23	1	3	60	3	5	1	1	4	5	4	1	2	4	3	1	2	4	2	2	1	4
2	20	1	3	90	3	2	3	2	3	2	4	3	3	2	3	3	2	4	3	2	3	3
2	19	1	3	60	3	3	3	4	4	4	4	3	3	3	4	4	4	4	4	4	4	4
2	20	3	2	30	4	4	4	4	4	4	4	4	4	4	4	4	4	4	4	4	4	4
1	19	3	5	60	4	4	4	4	3	3	3	4	4	4	3	4	3	4	4	4	4	4
2	19	3			4	3	3	3	4	3	4	3	3	4	4	4	4	4	4	3	3	3
2	24	1	3	30	3	3	3	3	3	4	3	3	4	4	3	3	4	3	4	4	4	3
2	20	1	5	90	4	4	1	3	4	4	4	4	4	4	4	3	4	4	4	4	3	4
2	20	1	1	30	1	1	1	1	3	1	1	1	1	1	1	1	1	1	1	1	1	1
2	20	1	1	40	2	3	1	1	4	4	2	2	3	2	2	3	1	3	3	1	1	3
2	20	1	2	45	1	1	3	1	1	3	3	1	2	3	1	1	1	2	2	2	1	1
2	20	1	2	20	1	2	1	1	3	3	2	3	1	3	2	3	1	4	1	2	3	3
2	19	3	2	30	5	2	2	4	2	4	2	4	4	4	4	4	4	2	4	2	4	4
1	18	1	2	60	2	2	2	2	3	2	2	2	3	2	2	2	2	3	2	3	3	3
2	20	1			2	2	2	3	2	3	3	3	2	2	3	2	2	2	3	2	3	2
1	19	1	2	30	2	2	2	2	2	2	2	2	2	2	2	2	2	2	2	2	2	2
1	20	1	3	60	2	2	3	3	2	2	3	2	2	2	3	3	3	2	2	3	2	3
1	22	1			2	2	2	3	2	3	3	2	2	3	3	2	2	2	3	3	2	2
1	22	1			3	3	2	3	3	2	2	2	3	2	2	2	2	2	2	2	2	2
1	24	1	2	60	2	2	3	2	2	3	3	3	2	3	3	2	2	2	3	3	3	3
2	21	1			2	2	2	2	2	2	2	2	2	2	2	2	2	2	2	2	2	2
1	19	1	3	90	3	2	2	3	2	2	1	3	3	3	2	2	3	2	1	3	2	1
1	19	1	3	90	4	3	3	4	3	2	3	3	4	4	3	3	3	2	2	3	4	4
2	19	1	4	60	3	4	5	4	4	4	5	4	5	4	5	4	5	4	5	4	3	4
1	19	1	3	90	1	2	1	3	2	3	2	4	2	4	1	2	2	4	2	3	2	1
1	19	1	4	90	4	3	3	2	4	4	3	3	3	4	3	2	3	3	2	4	3	3
1	19	1	3	60	4	4	4	5	4	3	4	5	4	3	4	5	3	4	5	3	4	4
2	19	1	2	60	4	5	4	5	4	3	4	4	5	4	4	4	3	4	4	4	3	4
1	19	1	3	90	1	2	1	1	1	1	2	2	1	3	3	2	4	4	3	3	3	2
1	20	1	4	90	3	4	3	3	3	4	3	2	4	4	3	2	3	3	2	4	4	3
1	19	1	3	90	1	2	2	4	3	3	2	2	3	3	2	3	2	2	1	3	2	1
1	19	3	4	60	1	2	2	3	1	1	1	2	3	2	2	3	2	3	2	4	3	1
2	19	1	3	60	3	2	3	3	3	2	1	2	2	3	2	3	2	2	2	3	2	1
2	18	1	1	30	1	2	1	1	1	2	1	1	1	1	2	1	1	1	1	1	1	1
2	22	1	3	120	2	1	1	4	3	2	3	4	2	4	1	1	2	4	4	2	2	2
2	20	1	1	20	1	1	1	1	1	1	1	1	1	1	1	1	1	1	1	1	1	1
2	20	1	2	60	2	3	1	1	3	4	4	1	2	5	2	2	3	3	1	1	2	4
2	24	4	1	30	5	5	5	3	3	1	1	4	4	3	3	3	3	3	3	3	3	1
2	20	1	1	20	5	5	5	5	4	5	5	4	5	5	4	4	4	5	3	4	4	4
2	21	1			2	2	1	2	3	3	3	2	1	4	3	2	3	4	4	3	2	4
2	20	2			1	2	1	3	1	1	1	3	3	4	1	1	1	2	4	1	1	1
2	21	2	1	30	1	2	1	3	3	2	2	3	2	4	2	2	1	2	3	5	2	2
2	21	1	4	30	2	2	2	2	3	3	3	2	3	3	3	3	3	3	3	3	3	3
2	21	1	1	20	4	3	1	4	3	3	3	3	4	4	4	4	5	1	3	4	5	1
2	21	1	1	210	3	3	1	2	3	3	3	2	2	3	2	2	3	3	3	3	3	3
2	19	1	1	30	2	2	3	3	4	3	3	3	4	4	5	5	5	4	4	4	4	4
2	22	1	0	0	2	3	4	5	3	3	3	4	4	4	4	5	5	5	5	4	4	4
1	23	1	2	20	4	2	4	3	5	3	4	2	3	2	4	5	3	4	2	3	1	3
1	20	1	4	60	1	1	1	1	1	1	1	1	1	1	1	1	1	1	1	1	1	1
1	20	1	5	60	1	1	1	2	1	1	1	1	1	1	1	1	1	1	1	1	1	1
1	21	1	0	0	3	3	3	3	3	3	3	3	3	3	3	3	3	3	3	3	3	3
1	22	1	2	60	3	3	3	3	3	3	3	3	3	3	3	3	3	3	3	3	3	3
1	23	1	2	60	3	3	3	3	3	3	3	3	3	3	3	3	3	3	3	3	3	3
1	21	1	2	60	3	3	3	3	3	3	3	3	3	3	3	2	1	3	3	1	3	2
1	21	1	4	60	3	3	3	4	4	4	4	3	3	3	4	3	4	3	4	4	4	4
1	21	1	2	60	4	4	4	4	4	4	4	4	3	3	3	2	3	3	3	4	4	4
1	23	1	5	40	3	3	2	4	5	5	5	5	5	5	5	5	5	5	5	5	5	5
2	20	1			1	3	1	3	4	4	4	3	2	3	1	1	2	3	3	2	1	4
2	20	1	5	60	3	3	4	3	3	2	4	3	2	3	3	2	3	3	2	3	4	4
2	21	1	2	30	3	3	4	2	3	3	4	5	3	3	2	4	3	2	3	3	4	4
2	21	1	1	30	2	4	1	1	3	5	5	1	3	5	2	1	2	1	3	3	3	2
2	20	1	1	30	3	4	3	4	3	3	3	4	3	4	3	4	4	3	4	3	4	4
2	20	1	1	30	2	3	2	2	2	3	2	3	2	3	3	2	2	3	3	3	3	3
2	20	1	2	30	3	3	3	4	4	5	3	4	3	3	3	4	4	4	5	4	5	5
2	20	1			4	4	5	5	4	3	4	5	4	4	3	4	5	4	4	3	3	4
2	20	1	2	30	4	4	4	5	4	5	3	4	5	4	3	4	3	4	4	4	3	4
2	20	1	1	15	3	3	4	2	3	3	2	4	3	3	3	2	3	3	3	2	3	3
2	20	1	1	30	3	3	3	4	3	3	3	3	3	2	3	3	4	3	4	3	3	4
2	23	1	7	90	4	4	5	3	4	4	1	3	3	2	4	3	3	3	2	3	3	1
2	21	2	1	30	3	3	3	3	3	3	3	3	3	3	3	3	3	3	3	3	3	3
1	18	1	3	60	2	2	2	2	1	2	4	2	3	4	3	1	3	2	1	5	2	1
1	18	2	1	60	5	3	4	2	2	3	2	2	2	3	2	2	2	3	3	5	3	3
2	18	1	7	90	4	4	5	3	4	4	1	3	3	2	4	1	3	3	3	2	3	1
2	20	3	2	30	2	4	1	1	3	5	5	1	3	5	2	1	2	1	3	5	3	2
2	20	1	2	30	3	3	4	3	3	2	4	3	2	3	3	4	2	3	3	2	3	4
2	18	1	1	30	2	3	2	2	2	2	2	2	3	2	3	2	2	3	2	3	2	2
2	23	1			4	3	3	3	2	4	4	3	2	3	4	3	3	3	3	3	3	3
2	23	1			1	3	1	3	4	4	4	3	2	3	1	1	2	3	3	2	1	4
2	19	1	2	90	3	3	4	3	3	3	3	3	3	3	3	3	3	3	3	3	3	3
2	19	1			4	4	5	5	4	3	4	5	4	4	3	4	5	4	4	3	3	4
1	22	1	3	90	4	4	4	4	5	4	4	4	4	4	4	4	5	4	5	5	5	5
2	19	1	2	60	4	3	3	4	4	3	3	4	4	3	3	4	4	4	4	3	3	3
2	19	1	1	180	1	2	1	1	1	3	3	3	3	3	3	3	3	3	3	3	3	3
2	19	1	2	120	1	4	3	1	3	4	3	2	1	4	1	1	3	3	1	1	2	1
2	19	3	2	90	3	4	1	1	2	3	1	4	3	3	4	2	3	2	4	2	3	4
2	19	3	3	25	2	4	1	3	4	5	5	4	3	2	2	3	3	2	1	2	3	2
1	20	2	2	60	5	4	4	3	3	4	5	4	4	3	4	5	4	5	4	5	5	5
1	20	4	1	30	4	3	3	3	4	4	3	3	4	4	3	5	3	3	4	3	3	3
2	19	1	2	120	2	3	3	3	3	3	3	3	3	3	3	3	3	3	3	3	3	3
2	21	1		60	1	1	1	1	2	2	2	2	1	2	1	1	2	3	2	1	2	1
2	21	1	1	150	2	2	1	2	2	3	3	2	3	1	2	1	2	2	4	1	1	2
2	21	1	2	20	3	5	1	3	5	5	5	5	5	4	3	3	3	4	4	1	2	5
1	21	1	2	120	2	2	2	2	2	4	4	2	2	3	2	3	2	3	2	1	2	2
2	21	2	1	60	1	1	1	2	3	4	4	4	3	5	3	4	2	4	2	5	5	3
1	20	2	2	90	3	2	3	3	3	2	2	3	3	1	1	2	3	1	2	3	2	1
2	21	2	7	30	3	2	2	4	4	4	3	2	3	2	3	3	3	2	4	5	4	3
2	25	2	1	60	2	2	2	3	3	3	3	3	2	3	2	3	3	3	3	3	3	3
2	21	2	7	30	3	2	3	2	3	3	3	3	4	3	2	3	2	2	3	4	3	2
2	24	2	1	30	2	3	1	1	1	2	2	1	2	3	3	2	2	3	3	4	3	1
2	21	2	1	60	2	4	1	1	2	3	3	2	3	4	4	3	3	2	3	4	3	2
2	22	1	5	60	5	5	4	4	4	5	4	3	3	4	5	4	4	4	5	4	4	5
2	24	1	5	60	4	3	4	3	3	3	3	3	4	4	4	4	4	5	4	5	5	3
2	24	2	4	120	2	3	3	2	2	4	2	3	2	4	4	4	4	5	4	4	4	2
2	21	1	1	20	1	2	2	3	2	1	2	2	2	1	1	2	1	2	2	3	2	1
1	22	1	2	90	3	4	3	2	4	4	3	3	3	2	3	3	3	3	4	2	3	3
2	19	1	2	120	3	3	3	3	3	3	3	2	3	3	2	3	4	3	3	2	3	4
1	23	1	3	60	2	2	3	3	3	2	2	3	3	4	2	3	3	4	2	2	2	1
1	20	1	4	120	2	2	4	3	3	2	2	3	4	3	4	2	2	2	2	4	4	3
1	19	1	5	120	1	5	1	1	4	4	4	1	1	1	2	1	1	5	3	1	2	4
2	19	1	1	30	3	4	4	4	3	5	3	4	5	3	2	3	4	4	4	5	4	4
2	19	1	5	10	1	2	1	1	2	2	1	1	1	1	1	1	1	2	2	1	1	2
2	22	1	2	30	3	3	1	2	2	3	3	3	3	4	3	4	2	3	2	2	3	3
2	22	1	3	180	4	3	4	3	4	4	4	2	3	2	4	3	3	4	3	4	2	4
1	24	1	2	30	5	5	5	5	5	5	5	5	5	5	5	5	5	5	5	5	5	5
2	19	2	2	90	3	3	2	3	3	3	3	3	2	2	3	3	3	3	3	3	3	3
2	19	1	2	90	3	3	3	3	3	3	3	3	3	3	3	3	3	3	3	3	3	3
2	20	1	1	60	4	3	3	3	3	3	3	3	3	3	2	2	3	2	2	3	2	2
1	20	1	1	40	3	3	3	3	3	3	4	3	4	3	3	3	2	2	2	2	2	1
2	20	1	2	40	4	4	4	4	4	4	4	4	4	3	3	3	3	3	4	4	3	3
2	20	1	1	40	2	2	2	2	1	3	2	1	1	1	2	2	2	2	2	2	2	2
2	20	1	7	3	3	3	3	2	2	2	2	2	2	3	2	2	2	3	2	2	3	2
2	20	1			2	2	2	1	1	1	1	1	1	1	1	1	1	1	1	1	1	1
2	23	1	2	15	3	4	3	2	4	4	5	4	3	3	4	3	3	5	2	2	4	4
2	22	2	3	30	5	5	5	5	5	5	5	5	5	5	5	5	5	5	5	5	5	5
2	19	1	3	60	3	5	4	4	5	5	5	3	3	3	3	3	3	3	5	3	5	5
2	19	1	4	20	4	5	4	4	5	4	5	5	4	4	5	4	4	5	5	5	2	1
2	20	1	2	40	3	3	3	2	2	3	3	2	2	2	3	2	2	2	3	3	3	3
2	20	1	1	60	3	3	3	2	2	3	2	3	3	3	3	2	2	2	2	2	2	2
2	20	1	1	45	2	2	1	2	1	1	1	1	2	2	1	1	2	2	2	1	2	2
1	21	1	3		3	3	3	3	3	3	3	4	3	5	4	3	2	4	3	1	2	5
1	22	2	3		5	1	1	3	4	1	1	3	4	1	3	3	3	4	4	5	5	5
1	22	3	1		3	3	3	3	1	1	1	3	3	3	4	3	3	3	3	3	3	3
1	21	1	1		3	3	3	2	3	3	3	2	2	5	3	3	2	2	3	3	3	3
2	23	1			2	4	1	3	2	4	3	3	2	2	1	1	1	3	3	1	1	1
2	22	1	2		2	3	4	4	4	4	3	4	3	1	1	1	4	4	4	3	1	3
1	23	1			2	2	1	1	1	3	3	2	3	3	1	1	2	3	2	1	1	1
1	23	2	5		2	3	4	4	2	4	3	3	5	4	3	2	4	4	1	5	3	5
2	22	1			2	2	2	2	2	3	3	2	2	3	3	3	3	3	2	2	2	2
2	22	1	1		2	2	3	2	2	2	2	2	2	2	2	2	2	2	2	2	2	2
2	22	1	2		1	2	2	2	3	3	2	2	2	3	2	1	3	3	3	2	2	2
1	24	1	1	60	1	1	1	1	1	2	2	2	3	3	3	3	2	2	1	1	1	1
2	20	1	3	30	3	3	2	2	2	3	2	2	2	3	3	3	2	3	3	3	3	3
1	22	2	2	20	3	3	3	4	3	4	4	3	3	3	3	3	3	4	4	3	3	3
1	25	1	1	60	3	3	3	3	3	3	3	3	3	3	3	3	3	3	3	3	3	3
2	19	1	3	30	3	3	4	3	3	4	4	4	4	3	3	4	4	4	3	3	3	3
2	25	1	3	20	4	4	3	3	3	3	4	3	3	2	3	3	3	4	3	3	3	3
2	22	3	2	15	2	2	1	1	2	1	1	1	2	2	1	1	1	1	1	1	1	2
2	24	1	1	60	2	2	2	2	3	3	3	2	2	3	2	3	2	3	2	2	2	2
2	20	1	0	0	2	2	2	1	1	1	1	1	1	1	2	2	2	1	1	2	2	2
1	23	1	3	30	2	2	3	2	2	2	3	2	2	3	2	2	3	3	2	2	3	2
1	20	1	7	120	5	5	4	4	4	4	3	3	3	5	3	1	1	5	2	4	1	1
1	20	1	7	120	5	5	5	5	5	5	5	5	5	5	3	3	3	1	3	5	3	3
1	20	1	7	120	4	4	4	4	4	4	4	4	4	4	1	1	1	4	1	1	1	1
1	24	1	7	120	4	4	4	4	4	4	4	4	4	4	1	1	1	5	3	4	3	1
1	21	1	2	120	1	1	1	1	1	3	2	2	1	3	1	1	1	3	1	2	1	1
2	19	1	2	120	2	2	2	2	2	2	2	2	2	2	2	2	2	2	1	1	1	1
2	19	1	2	120	3	3	3	3	3	3	3	3	3	3	3	3	3	3	3	3	3	3
2	23	1	1	90	3	3	1	2	2	4	2	2	1	4	1	1	1	2	1	3	1	1
2	20	1	2	120	3	5	1	3	4	5	1	2	1	3	1	1	1	3	1	2	1	1
2	19	1	7	60	2	2	2	2	2	2	2	2	2	2	2	2	2	2	2	2	2	2
2	22	1	2	90	3	4	1	2	3	4	2	2	1	4	1	1	1	4	2	3	1	1
2	20	1	2	90	3	3	1	3	3	3	1	3	3	3	1	1	1	3	1	1	1	1
2	20	1	2	15	1	2	1	2	3	3	1	1	1	1	1	1	3	2	2	1	1	2
1	21	1	3	60	4	4	5	3	4	4	3	4	4	2	1	2	3	3	4	5	3	2
2	26	1	3	45	3	3	2	3	2	2	2	3	3	2	3	3	2	3	3	3	2	2
2	20	1	3	120	2	3	1	2	2	3	2	2	4	3	2	1	2	3	3	2	2	2
2	19	1	2	45	3	3	4	4	2	2	3	3	2	3	3	2	3	4	5	3	4	5
2	21	1			1	1	1	1	4	4	4	1	1	1	1	1	1	1	1	1	1	1
2	19	1	2	90	4	2	4	4	2	2	2	4	4	2	4	4	4	4	4	4	4	3
2	20	1	3	30	3	3	4	4	3	4	4	4	2	2	4	4	4	3	3	4	4	4
2	19	1	1	30	1	1	1	1	2	3	2	1	2	2	2	1	1	2	2	1	1	2
1	20	1	2	40	4	4	4	3	3	3	3	4	3	3	3	3	3	3	2	2	3	2
2	21	2	2	60	4	5	3	3	3	5	4	3	4	4	3	4	3	4	4	3	4	4
2	20	1	1	30	2	2	2	2	2	2	2	2	2	2	2	2	2	2	3	2	2	2
1	20	1	1	60	3	3	2	2	2	3	2	2	3	2	2	3	3	3	3	2	2	2
1	20	1	4	120	3	3	2	2	2	3	3	2	3	2	3	3	3	3	3	2	3	2
2	22	1	5		3	3	3	2	2	3	3	2	2	2	3	2	3	3	3	2	2	2
2	20	1	3	25	2	3	1	1	1	3	4	1	2	4	3	3	3	4	4	4	1	1
1	21	1	5	160	3	4	1	2	1	4	4	1	4	4	3	4	4	4	4	4	1	1
2	20	1	3	120	3	4	1	3	3	4	4	4	4	4	3	3	3	4	4	1	2	1
1	22	1	5	120	3	4	1	1	1	4	4	4	4	4	3	4	3	4	4	1	2	1
2	21	1	3	30	2	4	1	3	1	4	4	5	5	5	5	5	2	3	3	1	1	1
2	20	1	3	120	3	3	1	3	1	4	4	3	3	4	3	3	3	4	4	1	2	1
2	20	1	4	120	2	4	2	3	2	4	4	4	4	4	3	3	2	4	4	1	2	1
1	20	1	2	120	2	4	1	3	1	4	4	4	4	4	3	3	3	4	4	1	1	1
2	20	1	5	30	3	3	4	1	3	3	3	2	3	2	1	1	2	4	3	2	2	1
2	20	1	3	25	4	2	3	3	3	4	3	2	2	3	3	2	2	4	1	2	2	3
1	20	1	1	30	1	3	4	2	1	1	1	2	1	5	2	2	3	2	4	3	2	1
2	21	1			3	3	4	1	3	3	3	2	3	2	1	1	2	4	3	2	2	1
1	20	1			4	2	3	3	3	4	3	2	2	3	3	2	2	4	1	2	2	3
2	20	1	1	40	1	2	3	3	3	3	3	3	3	4	3	4	3	3	3	4	3	4
2	22	1			2	1	2	2	2	2	2	1	1	1	2	1	2	1	2	1	1	2
1	21	1	2	60	1	3	4	2	1	1	1	2	1	5	2	2	3	2	4	3	2	1
1	23	1	2	30	4	4	5	3	4	4	4	4	4	3	3	3	3	3	3	5	3	3
1	22	1	3	60	4	4	2	3	2	3	3	4	2	4	1	2	2	1	5	3	2	2
2	23	1	3	30	4	4	5	3	4	4	4	4	4	3	3	3	3	3	3	5	3	3
1	23	1	3	30	4	4	2	3	2	3	3	4	2	4	1	2	2	1	5	3	2	2
1	21	2	2	60	2	2	3	3	4	3	4	3	4	4	4	3	2	2	1	3	1	3
1	23	1	2	120	2	2	1	1	1	2	2	2	2	2	2	2	2	3	2	3	2	1
1	23	1	2	40	2	3	1	1	2	1	2	1	2	2	2	2	2	3	3	2	2	2
1	24	4	7	30	2	2	2	1	2	2	3	3	2	2	3	2	3	2	2	2	2	1
1	25	1	1	180	2	2	2	2	2	2	2	2	2	2	2	2	2	2	2	2	2	2
1	24	1	2	120	3	3	2	1	2	3	3	2	2	3	3	2	3	3	2	2	2	2
2	24	1	1	60	4	4	3	3	3	2	3	4	3	3	4	3	4	3	3	3	3	3
2	24	1			2	2	1	1	2	1	1	2	2	1	2	1	1	1	2	2	1	1
1	20	1	3	120	2	2	1	2	1	1	1	2	2	2	1	2	2	2	1	1	2	2
2	21	1	2	60	3	3	2	3	3	2	2	3	3	3	2	2	3	3	3	2	2	2
2	23	1	2	60	2	2	2	1	2	2	2	1	1	1	2	2	1	2	1	1	1	1
2	20	1	1	60	4	4	4	3	3	3	4	4	3	3	3	3	3	4	4	4	4	4
1	23	1	1	120	3	2	2	2	1	2	2	2	3	3	3	3	3	3	2	2	3	2
1	20	1	2	120	3	3	2	2	3	3	2	2	2	2	2	2	2	2	2	2	2	2
1	20	1	2	30	3	3	2	2	2	2	2	2	4	3	2	2	2	2	2	2	3	2
1	23	1	7	60	3	3	3	4	2	2	4	4	2	3	3	3	3	2	2	2	2	2
1	21	1	2	120	3	3	3	2	3	3	3	4	3	3	3	3	3	3	3	3	3	3
1	20	1	5	60	3	3	3	3	3	3	3	4	3	3	3	3	3	3	4	3	3	3
2	22	1	3	120	3	3	4	4	4	4	3	3	4	3	3	3	3	4	4	3	3	3
2	20	1	1	30	3	3	3	3	4	4	3	3	3	3	3	3	3	4	3	3	3	3
2	20	1	4	30	3	3	3	4	3	3	3	3	2	3	3	3	3	2	2	2	3	2
2	21	1	2	120	3	3	3	3	2	2	2	3	2	2	3	3	3	2	2	2	3	2
2	22	1	3	120	3	3	3	3	3	3	3	3	3	3	3	3	3	3	3	3	4	3
2	20	1	2	120	3	3	2	3	3	3	4	3	3	3	3	3	2	2	2	3	2	2
2	20	1	4	120	2	2	3	2	2	2	2	2	2	2	2	2	3	2	2	2	3	2
1	21	2	2	60	2	2	3	3	4	3	4	3	4	4	4	3	2	2	1	3	1	3
1	23	1	1	30	1	2	1	2	3	3	3	2	2	3	1	1	1	3	2	1	2	2
1	23	1	1	30	4	4	5	3	4	4	4	4	4	1	5	5	3	2	4	1	4	4
1	22	1			1	1	2	1	1	2	1	1	1	3	2	1	3	1	2	1	2	2
1	21	1	1	120	1	3	1	3	2	3	1	3	1	3	1	1	1	3	1	1	1	2
2	22	1			5	5	5	5	5	5	5	4	5	3	5	5	5	5	5	3	5	5
1	23	3	1	40	1	4	5	5	5	4	4	5	5	1	1	1	5	5	5	5	5	3
1	21	1	2	60	4	4	3	4	4	4	2	4	5	2	3	3	4	4	2	2	4	3
2	22	1	2	40	4	3	3	3	3	4	3	3	3	4	4	4	4	2	4	3	4	4
1	22	1	6	90	1	5	1	2	5	5	5	2	1	4	3	4	2	4	2	3	3	5
1	23	2	1	28	1	1	1	1	5	5	3	4	1	1	1	1	4	1	4	1	4	1
1	23	1			3	3	3	3	1	3	3	3	3	1	4	2	4	3	1	1	1	1
1	23	2	7		3	3	3	3	3	3	3	3	3	3	3	3	3	3	3	3	3	3
1	20	2			3	2	3	2	2	2	2	3	2	2	3	2	3	3	2	2	2	3
2	20	1	2	60	1	1	1	1	2	2	2	2	2	1	1	2	1	2	2	1	1	2
2	20	1	2	30	2	2	2	1	1	1	1	1	1	2	1	1	1	1	2	2	1	2
2	20	1	2	30	2	2	3	2	3	2	1	2	2	3	2	3	3	2	2	3	2	3
1	20	3			2	2	2	2	2	2	2	2	2	2	2	2	2	2	2	2	2	2
1	20	1	6	40	3	4	2	3	3	2	3	2	3	4	3	2	3	2	2	3	3	3
1	20	2	5	60	2	2	2	3	2	2	2	1	2	2	2	3	2	2	1	2	3	2
2	20	1	3	30	2	1	3	2	2	2	2	1	1	2	1	2	2	1	2	2	1	1
2	19	1	4	120	2	5	2	1	5	5	5	1	5	5	1	1	5	5	2	1	3	5
2	20	2			2	3	2	2	1	2	1	3	1	1	1	2	1	1	2	1	2	1
2	19	1	3	90	2	2	2	2	3	3	3	3	2	2	2	2	2	3	3	3	3	3
2	19	1	4	90	3	3	3	3	2	2	3	3	2	3	2	3	2	3	4	4	3	2
2	19	1	3	90	2	3	2	2	3	3	2	2	2	3	2	3	2	3	2	3	2	3
2	23	1	4	45	2	5	1	1	4	5	5	2	1	3	3	2	3	4	3	2	2	5
2	22	1	3	120	4	5	3	4	3	5	3	4	5	3	4	5	3	4	5	3	4	5
1	19	1	5	90	3	3	4	3	4	4	2	4	3	3	2	4	4	3	4	3	3	2
1	20	1	6	60	3	5	5	5	4	4	3	1	3	4	4	4	5	3	1	3	4	3
1	19	1	5	60	5	5	5	5	4	5	4	5	4	4	5	4	5	4	4	5	4	5
2	19	1	7	15	1	2	1	1	2	2	2	1	1	1	1	1	2	2	2	1	1	2
1	24	1	2	15	3	3	3	3	2	3	2	2	2	3	4	3	2	2	3	3	4	3
1	19	1	5	60	4	4	4	4	4	4	4	3	3	3	4	4	4	4	4	4	2	5
1	20	1	4	60	4	4	2	1	2	4	2	1	1	2	3	3	3	4	3	2	1	1
1	21	1	3	45	4	4	3	3	2	3	2	3	2	2	4	5	5	3	1	5	4	2
2	19	1	4	80	2	3	1	2	3	3	3	2	2	2	3	3	3	2	3	2	2	2
2	19	1	5	60	4	3	3	3	4	2	2	3	2	4	4	3	3	4	2	3	3	4
1	24	3	3	90	3	4	3	3	4	3	3	3	2	4	3	2	3	4	3	4	3	3
1	24	1	1	60	1	2	3	2	1	1	1	1	1	1	2	2	2	2	1	3	2	2
1	20	1	4	60	4	4	5	4	4	5	2	4	3	1	4	3	5	3	3	3	3	1
1	19	1	3	90	3	3	1	3	2	3	2	1	3	1	1	1	3	3	4	3	1	3
2	19	1	4	120	2	1	1	1	1	1	3	3	3	3	5	5	2	1	1	5	5	1
1	19	1	3	60	3	3	2	1	3	3	3	1	3	3	2	1	3	3	4	3	3	4
1	19	1	2	160	3	3	1	3	2	3	3	3	2	3	2	1	2	3	4	3	2	3
1	19	1	7	30	1	1	1	2	2	2	2	2	1	2	1	1	2	2	2	2	1	2
1	19	1	3	120	1	2	1	2	2	2	2	2	1	2	1	1	2	2	2	2	1	2
1	22	1	7	15	1	1	1	1	1	2	2	1	2	2	1	1	1	2	2	2	1	2
2	19	1	7	15	1	1	1	4	5	5	5	1	3	2	1	1	5	3	2	3	1	5
1	22	1	2	60	2	2	1	3	2	3	2	3	1	3	1	1	2	4	4	3	1	2
2	19	1	2	90	3	4	1	3	3	4	4	3	3	3	2	1	3	4	4	3	2	2
1	19	1	4	180	3	3	1	3	3	3	3	3	3	3	1	1	3	3	3	3	1	2
1	24	1	3	20	3	4	2	1	2	4	2	1	1	2	3	3	3	4	3	2	1	1
1	24	1	0	0	4	5	3	3	2	3	2	3	2	2	4	5	5	3	1	5	4	2
1	19	1	3	90	4	4	5	1	5	4	3	3	4	5	5	5	2	1	5	5	5	4
1	19	1	3	60	4	4	4	2	4	4	4	3	4	2	4	4	3	2	2	4	5	5
1	19	1	4	60	3	3	2	3	3	3	3	3	3	3	4	3	3	3	3	4	3	3
1	19	1	6	90	1	2	5	3	1	3	3	2	3	4	2	2	4	3	1	2	4	2
1	19	1	1	150	2	3	1	2	4	4	4	2	1	4	3	3	2	3	2	2	2	1
2	19	1	1	30	1	1	1	1	1	1	1	1	1	1	1	1	1	1	1	1	1	1
1	23	1	5	30	2	3	2	2	3	3	3	2	3	4	3	3	3	3	3	3	3	3
2	22	1	3	45	2	2	1	1	2	3	3	1	3	2	2	2	4	1	2	4	4	1
1	21	4	5	70	3	3	3	3	3	3	3	3	3	3	3	3	3	3	3	3	3	3
1	21	1	6	120	3	3	4	3	4	4	4	4	4	5	4	4	4	5	5	3	3	3
1	24	4	4	30	1	3	1	1	4	3	4	4	4	4	3	3	3	3	2	3	4	5
1	21	1	5	90	2	3	2	2	3	3	3	2	2	3	4	3	3	3	3	3	3	3
1	21	1	3	60	3	4	2	3	4	4	3	4	5	4	3	4	3	3	3	4	3	4
1	21	1	5	45	3	3	3	3	3	3	4	4	4	4	4	4	3	4	3	4	4	4
1	19	1	2	30	4	4	4	4	4	4	4	4	4	4	4	4	4	4	4	4	4	5
1	20	4	5	30	2	4	2	4	2	2	2	2	2	3	3	3	3	3	3	3	3	3
2	21	1	2	30	3	5	2	1	3	5	4	3	3	4	5	3	3	3	4	3	3	4
2	19	1	2	45	4	4	4	4	3	3	3	4	3	1	3	3	1	3	1	3	1	1
2	20	1	5	90	2	5	2	3	5	5	4	2	3	4	3	3	4	3	4	3	3	4
2	19	1	1	30	2	3	2	1	3	3	3	1	2	3	2	3	3	3	3	3	3	3
1	23	1	4	60	3	2	4	4	3	3	3	4	2	2	4	4	4	3	3	3	4	3
1	19	4	2	60	3	5	2	3	1	1	1	3	2	4	1	1	1	3	3	3	3	3
2	19	1	2	45	5	4	4	4	4	3	3	4	4	5	4	5	3	4	2	4	2	3
2	19	1	2	30	4	5	1	3	3	3	3	3	3	3	2	2	3	2	3	4	4	1
2	19	1	3	60	4	3	3	4	4	3	4	3	4	3	4	5	4	3	4	5	4	3
2	19	1	4	90	4	5	1	3	3	3	3	3	3	3	2	2	3	2	4	4	3	1
1	23	1	3	90	3	3	2	2	4	4	4	2	2	3	3	4	4	3	4	2	4	4
1	20	2	3	180	3	4	2	2	1	3	4	5	3	3	5	2	3	3	2	3	4	4
2	22	2	2	120	3	2	3	3	5	2	3	4	3	3	5	2	3	4	3	3	3	3
2	23	1	2	20	4	4	3	4	3	4	4	4	3	3	3	4	3	4	3	4	3	4
2	21	1	1	60	3	3	3	2	2	3	2	2	3	3	3	2	3	3	2	2	3	2
2	20	1	5	10	2	3	2	2	2	3	3	2	3	4	4	3	3	4	3	3	3	2
1	23	1	5	60	3	4	3	2	4	4	4	2	3	3	4	3	3	5	2	2	3	4
1	22	2	2	20	3	3	4	3	5	4	2	2	3	2	4	3	5	4	2	1	1	4
2	20	2	2	60	3	4	3	3	2	3	1	3	3	5	4	5	4	1	2	2	1	3
2	20	2	4	240	3	4	3	3	5	3	4	3	2	4	5	5	5	3	3	4	2	3
1	22	1	2	90	3	3	4	3	4	3	3	3	4	4	4	3	3	3	4	4	3	1
1	20	1	3	35	3	4	3	3	5	5	5	3	3	3	1	1	3	3	4	3	2	1
1	22	1		30	3	2	3	2	4	2	3	4	4	4	3	2	3	4	3	3	4	3
1	22	2	2	60	1	1	2	1	3	5	5	2	1	3	2	1	2	5	1	3	3	1
1	23	2	4	40	3	4	3	2	2	4	3	2	2	2	1	2	2	4	2	1	1	1
1	20	1	7	120	1	4	3	4	4	4	4	4	4	4	3	3	3	4	3	3	4	4
1	21	1	5	60	4	4	3	3	3	3	3	3	3	3	3	3	3	3	3	3	1	1
1	21	1	3	60	4	3	4	4	4	3	4	4	3	4	3	4	3	4	3	4	3	4
2	20	1	3	20	2	3	1	2	3	3	3	2	2	3	2	2	4	3	2	1	2	2
2	20	3	3	30	3	3	1	1	2	2	3	1	2	3	2	2	4	5	3	4	3	2
2	19	1	1	15	4	3	4	3	3	3	3	3	4	2	3	3	3	2	2	4	5	3
2	19	2	1	10	3	4	5	4	5	5	3	4	4	3	5	4	4	2	2	4	5	5
1	20	1	4	60	2	2	2	2	2	2	2	2	2	2	2	2	2	2	2	2	2	2
1	20	1	7	120	4	5	4	4	4	3	3	4	5	4	4	3	4	4	5	4	4	4
1	21	1	6	60	4	4	3	3	4	4	3	3	2	3	3	2	4	3	3	2	3	3
1	20	1	4	30	4	4	3	3	3	4	4	4	3	4	4	4	4	3	3	3	4	4
1	21	1	3	45	3	4	3	3	4	4	4	3	4	3	5	5	4	5	4	4	5	3
1	20	1	5	10	1	1	1	3	1	1	1	2	1	2	1	1	1	1	3	1	1	1
1	21	1	3	30	3	3	3	3	4	4	4	3	3	4	4	4	3	3	3	4	4	4
1	20	1	5	30	3	3	3	3	2	3	3	2	2	2	3	3	2	2	3	2	3	3
1	22	1	5	45	3	3	3	3	3	2	3	3	2	2	3	2	2	2	3	3	3	3
1	20	3	5	30	3	3	3	3	3	4	3	4	4	3	4	4	3	3	3	3	3	3
1	20	1	5	40	3	3	3	3	3	4	4	4	3	4	3	3	3	4	4	3	4	4
1	20	1	2	45	3	3	4	4	3	3	3	4	4	3	3	3	3	3	3	3	3	3
2	20	1	3	45	1	2	1	2	2	2	3	3	3	3	3	1	3	1	1	3	1	1
2	22	1	1	10	3	4	3	2	3	3	3	1	1	5	3	1	1	5	3	1	1	4
1	20	1	2	60	3	2	4	3	2	4	3	2	3	2	2	3	4	3	5	3	3	3
1	23	1		60	1	2	1	2	4	4	5	1	1	2	3	3	2	1	3	1	3	1
1	21	1	3	30	3	2	3	3	4	4	3	2	4	3	3	4	2	3	4	4	5	4
1	20	1	7	120	3	4	5	4	3	4	5	4	3	4	5	4	3	4	5	4	3	4
2	20	1	3	30	1	4	1	3	4	4	1	3	2	4	1	1	2	3	1	1	1	3
1	24	3	7	180	5	5	5	5	5	5	5	5	5	5	5	5	5	5	5	5	5	5
2	20	1			3	4	3	4	4	4	3	4	3	3	3	2	2	4	3	2	2	2
2	22	1	7	60	1	3	1	1	3	3	3	3	3	2	1	3	3	3	3	3	3	3
1	20	1	3	90	3	3	4	3	4	3	3	3	4	3	4	3	3	3	3	3	3	3
1	19	1	4	50	4	3	4	4	4	3	4	3	3	3	4	4	3	4	3	3	4	4
1	19	1	4	60	1	2	1	1	3	4	4	1	3	2	2	2	2	4	4	1	2	4
1	19	1			5	5	3	3	3	3	4	3	3	3	3	4	3	4	5	5	4	3
1	19	1	5	25	4	5	4	3	5	5	4	3	4	4	3	5	5	4	3	5	4	5
1	19	1	3	60	2	3	3	2	3	3	3	3	2	3	3	1	2	3	2	2	3	3
1	19	1	3	60	5	4	5	5	5	5	3	3	4	4	4	4	4	4	3	4	4	5
1	19	1	4	30	4	4	4	4	4	4	4	4	4	4	4	4	4	4	4	4	4	4
1	19	1	4	60	3	3	3	3	4	4	4	4	2	3	2	2	2	3	3	2	3	2
1	19	1	3	60	2	4	2	1	1	3	1	1	1	4	2	2	3	5	5	5	3	3
1	19	1	6	90	2	4	2	3	3	4	4	3	3	4	2	3	3	4	4	2	2	3
1	19	1	5	60	3	3	1	3	3	3	3	4	3	4	3	3	3	3	2	3	3	2
1	19	1	5	60	2	3	1	2	3	3	3	2	2	2	3	3	3	2	3	2	2	2
2	22	1			3	3	3	3	3	4	4	3	4	2	2	2	2	3	3	3	3	3
2	23	1	2	30	4	4	4	4	4	4	4	4	4	4	4	2	2	5	2	3	3	3
2	23	1			4	4	4	4	4	4	4	4	4	4	4	4	3	5	2	2	3	3
2	22	1			4	4	4	4	4	3	3	3	4	4	3	4	3	2	5	2	3	3
2	23	1			3	3	3	3	2	4	4	3	2	2	2	2	2	4	2	4	3	3
2	23	1			4	4	4	4	4	4	4	4	4	4	4	4	3	5	2	2	3	4
2	21	1			4	4	2	4	4	4	4	4	4	4	4	3	2	5	2	2	2	2
2	19	1			4	4	4	3	3	3	4	4	3	2	3	2	2	5	3	3	3	3
2	21	1	2	30	2	3	1	1	2	3	3	1	1	1	2	2	3	4	2	1	2	2
2	21	1	3	30	2	3	3	2	3	2	3	2	3	2	3	3	3	3	3	3	4	4
2	21	1	3	60	3	3	3	3	2	3	3	3	3	3	2	3	3	2	3	2	3	3
2	21	1			2	3	1	2	3	4	2	2	1	2	2	1	2	2	2	2	2	2
2	21	1	3	45	1	2	1	2	3	3	3	2	2	3	3	2	1	1	1	1	1	1
2	21	1	5	15	2	4	1	1	2	3	1	3	2	2	3	2	5	3	1	2	3	3
2	21	1	2		2	5	2	1	5	5	5	5	5	5	5	5	5	5	5	5	1	5
2	21	1	7	15	1	1	1	2	2	2	1	2	1	3	2	1	1	2	2	1	1	2
2	21	1	3	30	3	3	2	3	2	3	3	2	3	3	3	1	3	3	3	2	3	3
2	21	1	2	30	2	3	1	2	3	3	3	1	2	1	1	2	2	3	3	3	3	2
2	22	1	2	30	1	1	1	1	3	3	3	2	3	4	1	1	1	4	4	2	1	4
2	21	1			3	3	1	3	1	3	2	3	1	3	1	2	3	1	2	1	3	2
2	21	1	3	60	4	5	1	2	4	5	3	3	1	2	3	1	2	1	5	1	1	1
2	21	1	5	15	3	4	4	3	5	4	4	3	3	4	4	3	5	5	4	3	3	4
2	19	1	1	30	2	1	5	5	2	2	2	5	5	1	3	5	3	3	3	3	4	3
2	23	3	2	25	3	3	1	2	3	3	3	2	2	3	3	3	3	3	3	2	3	3
2	20	1	2	120	3	3	3	3	4	3	4	4	3	2	2	2	1	1	1	1	2	1
1	22	1	4	120	3	3	4	3	3	3	3	2	4	4	2	3	5	3	3	3	4	1
1	21		2	60	4	3	5	4	4	4	3	3	3	5	4	3	2	1	3	4	3	4
2	20	1	1	30	1	3	1	1	2	4	2	2	2	1	1	1	1	2	2	1	1	1
2	21	1	2	60	2	3	1	1	4	5	3	1	2	3	2	1	2	2	3	2	1	4
2	22	1	3	40	4	4	5	3	4	2	2	2	3	3	3	3	3	4	1	1	3	3
2	20	2			1	2	3	1	3	4	4	1	3	4	1	2	1	2	4	3	3	4
2	21	2	3	60	2	3	1	3	3	2	3	3	2	4	4	3	2	3	3	3	2	2
2	23	2	1	120	2	3	2	1	3	4	4	1	1	1	1	1	1	2	3	1	4	4
2	21	1	1	180	3	4	5	4	3	4	4	3	4	4	4	3	3	4	3	4	5	2
2	19	1	4	90	2	3	3	2	2	3	3	4	3	4	4	4	1	1	3	2	4	1
2	19	1	5	150	3	2	3	3	2	3	3	2	3	1	2	2	3	4	2	1	2	3
2	19	1	2	30	3	1	2	2	2	1	2	1	2	2	3	2	2	2	3	2	2	3
2	19	1	3	120	3	4	2	4	3	4	4	3	2	2	3	2	2	4	2	2	3	3
2	19	1	1	60	2	3	2	2	3	3	3	2	2	1	2	3	2	4	3	2	2	3
2	20	1	1	15	2	3	1	2	2	3	3	2	1	1	1	1	2	3	1	1	2	3
1	19	1	1	180	2	3	1	3	3	2	2	2	1	1	2	1	2	2	2	1	2	3
2	19	1	4	120	2	2	1	3	3	3	3	2	1	2	3	2	1	2	1	1	2	3
2	19	1	2	105	1	1	1	1	1	1	2	1	2	2	1	2	3	2	3	3	2	1
2	21	1	2	60	1	2	1	1	2	1	1	2	1	1	1	1	3	4	2	1	3	2
2	19	1	2	30	2	1	1	1	2	2	3	1	1	1	3	3	2	3	1	1	3	2
1	19	1	2	70	3	4	3	2	4	3	3	2	4	2	3	4	3	4	2	2	3	3
1	18	1			3	3	2	1	3	4	4	1	2	1	3	2	3	2	3	3	2	2
1	22	1	1	180	5	5	1	5	5	5	5	2	3	3	3	3	3	3	3	3	3	3
2	20	1	3	30	1	5	1	3	5	5	4	1	2	3	2	1	4	4	1	1	2	1
1	24	2	5	120	4	5	5	4	4	5	4	5	4	4	4	5	3	4	3	4	4	5
1	20	2	3	30	3	2	3	4	3	3	3	2	2	4	3	4	3	3	2	3	3	4
1	24	2	4	30	3	3	4	4	3	3	4	4	3	4	4	4	4	3	3	3	3	3
2	22	2	5	30	3	3	1	3	3	2	2	3	3	3	4	2	3	2	3	2	2	4
2	19	2	2	90	4	3	5	5	5	2	2	5	5	3	4	4	4	2	4	4	5	5
2	22	2	3	30	4	4	4	4	4	3	3	4	4	4	5	4	4	3	3	5	4	3
1	20	1			1	2	2	2	3	2	2	2	3	2	1	2	2	1	3	3	3	3
1	21	2	2	120	3	3	4	4	4	3	3	4	4	4	2	2	2	3	3	4	3	2
2	22	2			2	2	1	1	2	3	2	1	1	2	1	2	1	1	1	3	2	3
1	19	1	4	90	2	3	2	1	2	3	3	2	2	1	3	2	2	3	1	2	3	1
1	19	1	5	60	2	3	3	3	2	2	3	2	3	3	3	2	3	2	2	2	3	2
1	19	1	4	40	4	4	5	5	5	4	4	5	4	4	5	5	5	4	5	4	5	5
1	23	1	2	120	5	5	5	5	5	5	5	5	5	5	5	5	5	5	5	5	5	5
1	23	1			5	5	5	5	5	5	5	5	5	5	5	5	5	1	1	5	5	1
2	21	1	2	90	3	3	1	2	3	4	4	3	3	3	3	1	3	4	4	1	2	3
1	19	1	3	120	3	3	2	2	3	2	2	2	2	2	2	2	2	2	3	3	3	3
2	23	1	3	40	3	4	3	4	4	3	4	3	4	3	4	5	4	3	4	3	4	4
1	24	3	3	60	4	4	4	5	4	4	4	4	4	1	5	5	1	1	1	5	5	5
2	19	1	3	60	4	3	3	2	3	2	4	4	4	4	4	3	4	2	2	3	3	2
1	20	1	3	120	3	3	3	2	3	3	3	4	3	3	2	3	3	2	2	3	3	3
1	22	1	3	120	5	5	5	5	5	5	5	5	5	5	5	5	5	5	5	5	5	5
2	21	2	2	60	2	2	1	1	1	1	1	2	2	1	2	2	2	2	2	1	1	2
2	21	1			1	1	1	1	1	1	1	1	2	1	2	2	2	1	1	1	1	1
2	19	3	2	60	3	3	3	3	1	3	3	1	2	3	3	2	3	4	3	4	2	1
2	20	2			1	1	1	1	1	1	2	1	1	1	1	1	1	2	1	1	1	2
2	19	2	2	60	3	3	2	3	2	2	2	3	2	2	3	3	2	3	2	3	3	2
2	23	1	2	120	1	1	1	2	1	2	2	3	1	3	4	4	4	4	4	4	4	4
1	19	1	1	60	2	2	1	1	2	1	1	1	1	1	2	2	2	3	2	3	2	1
2	19	1	1	90	2	2	2	2	1	1	2	2	1	2	2	2	2	2	2	3	2	1
2	20	2	1	60	2	2	2	2	1	1	1	2	1	1	1	1	1	2	1	2	1	2
2	19	2	3	90	2	2	2	1	1	2	2	1	1	2	2	2	2	3	3	4	2	2
2	22	1	1	60	1	2	2	1	2	1	1	1	2	2	1	2	2	1	1	3	1	1
2	20	4	1	30	1	2	2	2	2	3	1	1	1	2	1	1	2	1	1	2	1	2
1	19	4	5	30	2	4	2	3	4	4	5	3	3	4	4	3	3	3	3	3	3	3
2	20	1	1	30	3	3	2	2	3	4	3	2	2	2	3	1	2	3	2	1	2	3
2	25	1	3	30	3	3	4	4	4	4	3	4	3	4	4	4	4	3	4	4	4	4
1	23	1	5	120	4	3	3	4	3	3	3	3	4	4	4	3	3	2	2	2	2	2
1	19	1	3	120	3	5	3	1	5	5	4	1	2	5	4	5	5	4	3	5	4	5
2	20	1			2	4	1	2	4	4	2	2	1	4	1	2	2	2	4	1	2	4
2	20	1	3	45	3	3	3	3	3	3	3	2	2	2	2	3	2	3	3	3	2	2
1	20	1	5	120	3	2	5	5	2	1	1	4	4	2	1	4	3	2	1	4	5	3
2	20	1	3	30	3	3	3	3	3	3	3	4	4	4	3	3	3	3	3	3	3	3
2	20	1			1	1	1	1	1	1	1	1	1	1	1	1	1	1	1	1	1	1
2	20	3	3	20	2	2	2	2	2	3	3	2	3	3	2	2	2	3	3	3	2	2
1	22	3	2	60	3	2	1	1	3	5	4	1	2	4	2	2	3	5	3	2	4	3
