# Supplementary material for: Psychometric properties of the Malay version of the self-efficacy for exercise scale
Source: PLoS One. 2019 May 3;14(5):e0215698. doi: 10.1371/journal.pone.0215698 (PMC6499426; doi:10.1371/journal.pone.0215698)
Supplement: S2 Data — (DAT) [file pone.0215698.s003.dat]

Efficacy_pre	Efficacy_post	Internal_pre	Internal_post	Competing_pre	Competing_post	Situational_pre	Situational_post
80	85	35	33	21	23	24	29
79	83	30	31	22	22	27	30
79	77	27	28	23	22	29	27
73	76	25	29	23	22	25	25
73	73	30	27	19	22	24	24
71	73	30	29	19	20	22	24
71	72	29	30	15	17	27	25
71	70	25	26	23	20	23	24
70	70	26	26	19	16	25	28
69	69	25	25	19	19	25	25
68	68	28	27	18	18	22	23
67	67	24	25	18	19	25	23
67	66	24	23	19	17	24	26
66	65	27	25	17	18	22	22
66	64	30	26	15	18	21	20
66	64	21	24	21	19	24	21
65	64	26	26	17	16	22	22
65	63	27	24	20	18	18	21
65	61	24	25	18	18	23	18
64	61	22	21	19	19	23	21
63	60	27	26	17	15	19	19
63	60	26	26	15	18	22	16
62	60	24	25	18	18	20	17
62	60	25	27	17	10	20	23
61	59	22	21	20	21	19	17
61	59	24	23	16	16	21	20
60	59	24	24	16	17	20	18
59	59	21	25	17	15	21	19
58	58	23	24	16	15	19	19
58	58	22	24	17	15	19	19
57	57	23	21	19	17	15	19
57	57	26	26	15	17	16	14
55	57	20	19	25	16	10	22
54	56	21	23	17	15	16	18
54	56	21	23	18	12	15	21
54	56	22	20	16	16	16	20
54	56	21	23	15	16	18	17
53	54	22	21	14	15	17	18
53	54	17	21	14	16	22	17
53	54	20	21	15	15	18	18
53	54	19	21	19	15	15	18
52	54	23	22	11	16	18	16
52	53	26	24	15	17	11	12
51	53	24	23	15	14	12	16
51	53	23	22	11	15	17	16
51	53	22	23	12	18	17	12
51	52	22	23	14	14	15	15
51	52	20	27	15	12	16	13
50	52	17	24	14	14	19	14
50	52	20	20	14	15	16	17
50	52	19	20	18	15	13	17
50	52	21	23	16	14	13	15
50	52	22	22	13	13	15	17
50	52	24	17	10	13	16	22
49	51	25	24	14	14	10	13
49	51	18	22	15	15	16	14
48	50	25	18	12	15	11	17
48	50	18	19	13	15	17	16
48	50	17	13	14	17	17	20
47	50	14	22	18	14	15	14
47	49	17	20	14	13	16	16
47	49	20	24	10	7	17	18
47	49	20	19	13	12	14	18
47	49	22	24	13	12	12	13
47	48	19	23	12	10	16	15
46	47	19	19	13	13	14	15
46	47	19	15	12	15	15	17
46	47	21	18	5	14	20	15
46	47	21	19	14	11	11	17
46	46	16	19	14	12	16	15
45	45	17	17	14	14	14	14
45	45	14	17	15	13	16	15
45	45	16	17	14	12	15	16
45	45	19	17	11	12	15	16
44	45	15	16	13	14	16	15
44	44	16	18	13	13	15	13
44	44	16	16	15	11	13	17
44	44	18	15	13	14	13	15
44	43	19	18	12	11	13	14
43	43	20	16	14	14	9	13
43	43	18	20	11	10	14	13
42	42	15	22	16	6	11	14
42	42	18	18	12	12	12	12
42	41	18	14	14	11	10	16
42	40	19	18	9	11	14	11
42	40	15	17	18	13	9	10
42	40	21	12	13	13	8	15
42	39	12	16	12	10	18	13
42	39	17	13	12	12	13	14
41	39	13	16	15	10	13	13
41	39	14	10	12	14	15	15
40	38	18	17	10	12	12	9
40	38	17	19	12	9	11	10
40	38	18	13	9	10	13	15
40	38	13	15	14	10	13	13
39	36	19	17	14	10	6	9
39	36	15	15	10	11	14	10
38	36	19	17	12	12	7	7
38	36	15	12	12	12	11	12
38	35	9	14	12	8	17	13
38	35	14	13	11	10	13	12
38	35	11	18	13	8	14	9
38	35	15	12	12	13	11	10
37	35	16	16	10	7	11	12
37	35	13	15	12	12	12	8
37	35	15	15	11	13	11	7
36	35	15	14	12	8	9	13
36	34	22	15	6	10	8	9
36	34	13	14	11	11	12	9
33	33	17	11	10	10	6	12
33	33	16	11	9	10	8	12
33	33	14	10	9	10	10	13
32	33	12	18	12	7	8	8
30	32	13	16	9	9	8	7
30	31	14	13	7	9	9	9
28	30	13	10	7	12	8	8
28	30	12	11	10	10	6	9
28	29	10	11	7	6	11	12
28	28	13	12	8	6	7	10
27	28	11	11	8	8	8	9
26	26	7	9	8	10	11	7
25	25	7	11	10	8	8	6
25	25	8	10	9	7	8	8
23	24	7	8	8	9	8	7
20	23	7	9	7	7	6	7
